# Supplementary material for: 2-(4-Chloro­phen­yl)-3-methyl­sulfanyl-5-phenyl-1-benzofuran
Source: Acta Crystallogr Sect E Struct Rep Online. 2010 Mar 13;66(Pt 4):o802. doi: 10.1107/S1600536810008706 (PMC2983985; doi:10.1107/S1600536810008706)
Supplement: Supplementary file 2 [file e-66-0o802-Isup2.hkl]

# 
# h,k,l, Fc-squared, Fo-squared, sigma(Fo-squared) and status flag 
# 
data_I
_shelx_title ' 1012 IN P2(1)' 
_shelx_refln_list_code          4 
_shelx_F_calc_maximum       92.85 
_exptl_crystal_F_000       364.00 
_reflns_d_resolution_high  0.7717 
 
loop_ 
 _symmetry_equiv_pos_as_xyz 
 'x, y, z' 
 '-x, y+1/2, -z' 
 
_cell_length_a    10.9210 
_cell_length_b     7.2225 
_cell_length_c    11.7400 
_cell_angle_alpha  90.000 
_cell_angle_beta  115.132 
_cell_angle_gamma  90.000 
 
_shelx_F_squared_multiplier     1.000 
 
loop_ 
 _refln_index_h 
 _refln_index_k 
 _refln_index_l 
 _refln_F_squared_calc 
 _refln_F_squared_meas 
 _refln_F_squared_sigma 
 _refln_observed_status 
   1  -9   0       19.13       15.00      2.09 o 
   2  -9   0        8.41        9.84      1.82 o 
   3  -9   0        3.82        4.87      1.51 o 
   0  -8   0      204.07      208.75     20.21 o 
   1  -8   0       53.93       60.33      3.05 o 
   2  -8   0       72.75       71.53      3.86 o 
   3  -8   0        1.16        0.87      0.80 o 
   4  -8   0        7.55        8.45      2.10 o 
   5  -8   0        2.37        2.99      1.16 o 
   6  -8   0       24.37       19.04      4.91 o 
   1  -7   0      112.37      109.96      4.14 o 
   2  -7   0       55.25       61.24      2.48 o 
   3  -7   0       43.20       41.74      1.99 o 
   4  -7   0       31.65       29.91      1.72 o 
   5  -7   0       87.69       82.23      3.65 o 
   6  -7   0       94.94       93.59      4.04 o 
   7  -7   0       81.01      105.04     20.89 o 
   8  -7   0        2.94        7.77      2.46 o 
   0  -6   0      708.12      767.36     24.92 o 
   1  -6   0      540.46      528.09     17.80 o 
   2  -6   0      243.69      259.31      7.67 o 
   3  -6   0       29.14       29.21      1.82 o 
   4  -6   0       44.84       42.83      1.89 o 
   5  -6   0       15.41       15.55      1.70 o 
   6  -6   0      212.19      225.64     10.74 o 
   7  -6   0      102.65       95.19      6.82 o 
   8  -6   0       61.94       64.04      5.39 o 
   9  -6   0       21.92       17.44      3.09 o 
   1  -5   0      393.88      418.63     11.92 o 
   2  -5   0      169.08      189.34      4.40 o 
   3  -5   0      107.19      104.79      2.68 o 
   4  -5   0       81.98       90.03      3.72 o 
   5  -5   0      191.11      199.75      5.26 o 
   6  -5   0      174.95      176.47      5.60 o 
   7  -5   0      152.13      150.44      9.19 o 
   8  -5   0       68.11       73.27      4.14 o 
   9  -5   0       46.31       44.78      4.28 o 
  10  -5   0       13.40       10.15      2.38 o 
   0  -4   0     4224.47     4492.38    193.71 o 
   1  -4   0     1512.42     1516.03     38.87 o 
   2  -4   0      470.81      500.07     10.41 o 
   3  -4   0      104.62      104.66      2.89 o 
   4  -4   0      206.55      216.14      7.83 o 
   5  -4   0       38.88       36.72      1.75 o 
   6  -4   0      469.45      457.02     11.14 o 
   7  -4   0      140.98      138.24      7.53 o 
   8  -4   0       26.51       26.93      5.43 o 
   9  -4   0       44.65       53.26      7.97 o 
   1  -3   0      424.54      438.56      8.96 o 
   2  -3   0      284.86      276.48      7.52 o 
   3  -3   0      799.57      762.88     17.11 o 
   4  -3   0      504.03      504.26     10.29 o 
   5  -3   0      415.13      475.42      9.71 o 
   6  -3   0       71.82       71.50      2.28 o 
   7  -3   0      380.05      370.59      8.08 o 
   8  -3   0      299.19      305.77      9.47 o 
   9  -3   0       56.98       56.38      2.51 o 
  10  -3   0       21.25       27.58      3.49 o 
   1  -2   0      252.23      259.51      6.06 o 
   2  -2   0       75.66       78.59      2.30 o 
   3  -2   0       12.75       16.38      1.49 o 
   4  -2   0      605.62      597.15     21.21 o 
   5  -2   0        1.91        1.56      0.38 o 
   6  -2   0      250.97      245.53      5.43 o 
   7  -2   0      111.00      115.80      5.16 o 
   8  -2   0       11.43       11.29      1.33 o 
   9  -2   0       33.54       31.78      2.29 o 
  10  -2   0       41.34       51.99      3.18 o 
  11  -2   0      110.64      123.71      5.90 o 
  12  -2   0        1.39        0.24      1.43 o 
   1  -1   0       53.95       49.37      1.27 o 
   2  -1   0      179.11      172.58      3.99 o 
   3  -1   0     1613.84     1672.69     34.18 o 
   4  -1   0     1685.89     1777.87     37.19 o 
   5  -1   0     2042.89     2294.51     63.57 o 
   6  -1   0       63.34       57.72      2.09 o 
   7  -1   0      499.90      503.87     14.58 o 
   8  -1   0      337.74      339.08     13.35 o 
   9  -1   0       61.74       51.79      3.11 o 
  10  -1   0       48.70       42.72      3.96 o 
  11  -1   0       30.40       26.39      3.17 o 
  12  -1   0        5.91        5.07      1.90 o 
   1   0   0        0.93        1.08      0.14 o 
   2   0   0      856.73     1005.23     71.15 o 
   3   0   0      266.25      293.41     17.79 o 
   4   0   0     1593.83     1783.47     70.49 o 
   5   0   0        6.11        7.90      0.87 o 
   6   0   0       41.00       35.65      1.14 o 
   7   0   0      252.36      246.09      8.46 o 
   8   0   0       35.42       51.12      4.04 o 
   9   0   0       39.71       37.09      3.49 o 
  10   0   0       88.81      105.65      7.05 o 
  11   0   0      179.39      189.91     11.25 o 
  12   0   0        2.01        0.16      1.66 o 
   1   1   0       54.61       54.26      2.68 o 
   2   1   0      177.91      174.85      4.73 o 
   3   1   0     1609.37     1627.71     42.69 o 
   4   1   0     1684.90     1829.40     55.57 o 
   6   1   0       62.93       49.54      3.96 o 
   7   1   0      499.07      426.58     24.10 o 
   8   1   0      337.51      315.22     17.36 o 
   9   1   0       62.28       49.46      4.36 o 
  10   1   0       48.66       52.47      4.44 o 
  11   1   0       30.38       26.24      3.49 o 
  12   1   0        5.79        5.07      2.14 o 
   1   2   0      251.66      270.44     12.84 o 
   2   2   0       75.72       79.66      4.52 o 
   4   2   0      605.45      694.32     30.12 o 
   5   2   0        1.96        0.87      0.87 o 
   6   2   0      252.34      248.00     13.24 o 
   8   2   0       11.11        2.06      1.74 o 
   9   2   0       33.84       30.28      3.57 o 
  10   2   0       41.42       50.41      4.76 o 
  11   2   0      110.59      103.20      8.08 o 
  12   2   0        1.43        0.63      1.90 o 
   1   3   0      424.21      434.84     14.91 o 
   2   3   0      285.88      260.61     13.71 o 
   5   3   0      413.19      467.71     23.78 o 
   6   3   0       71.32       83.14      5.39 o 
   7   3   0      380.04      310.30     18.86 o 
   9   3   0       57.87       51.68      4.91 o 
  10   3   0       21.14       17.36      3.17 o 
  11   3   0       22.16       21.16      3.49 o 
  12   3   0        5.67       14.82      3.33 o 
   0   4   0     4226.12     4621.25    214.24 o 
   1   4   0     1515.75     1517.22     50.83 o 
   2   4   0      470.60      511.89     17.31 o 
   3   4   0      104.85      110.73      6.42 o 
   5   4   0       38.99       39.71      3.49 o 
   6   4   0      471.00      549.27     24.57 o 
   7   4   0      139.43      121.66      8.48 o 
   8   4   0       26.78       24.73      3.49 o 
   9   4   0       44.87       41.45      4.68 o 
  10   4   0       33.07       36.46      4.36 o 
  11   4   0       65.14       73.71      6.42 o 
   1   5   0      393.64      408.55     14.46 o 
   2   5   0      169.95      187.33      6.99 o 
   3   5   0      105.20       92.90      4.11 o 
   5   5   0      189.95      206.23     11.57 o 
   6   5   0      173.86      170.81     10.46 o 
   7   5   0      151.83      179.52     10.46 o 
   8   5   0       68.86       68.56      5.94 o 
   9   5   0       46.84       46.45      4.83 o 
  10   5   0       13.37       14.90      3.25 o 
   0   6   0      708.72      766.92     37.25 o 
   1   6   0      542.70      556.95     18.72 o 
   2   6   0      243.24      257.36     13.71 o 
   3   6   0       29.50       26.79      2.93 o 
   5   6   0       15.45       14.35      2.46 o 
   6   6   0      212.90      232.47     13.16 o 
   7   6   0      101.95      104.15      7.45 o 
   8   6   0       62.49       71.02      6.18 o 
   9   6   0       21.83       23.94      3.88 o 
   2   7   0       55.57       59.60      4.60 o 
   4   7   0       31.71       29.64      3.57 o 
   5   7   0       87.42       95.83      6.66 o 
   6   7   0       94.53      119.52      7.69 o 
   7   7   0       81.04      109.30      8.01 o 
   8   7   0        2.99        6.18      2.54 o 
   6   8   0       24.39       19.89      3.41 o 
  -3  -9   1        0.66        1.22      1.27 o 
  -2  -9   1       14.57       13.50      1.95 o 
  -1  -9   1       22.90       21.64      2.40 o 
   0  -9   1       51.74       47.70      3.45 o 
   1  -9   1        8.39        9.83      1.79 o 
   2  -9   1        1.25        0.99      1.20 o 
   3  -9   1        2.38        4.91      2.22 o 
  -6  -8   1        3.05        2.49      1.17 o 
  -5  -8   1       10.05        9.25      1.51 o 
  -4  -8   1        6.10        8.23      1.15 o 
  -3  -8   1        2.75        1.67      0.85 o 
  -2  -8   1       62.06       62.41      2.68 o 
  -1  -8   1       69.67       63.09      3.43 o 
   0  -8   1       39.36       33.10      2.12 o 
   1  -8   1        0.31        0.46      0.73 o 
   2  -8   1       16.00       17.14      1.48 o 
   3  -8   1        2.63        2.61      0.88 o 
   4  -8   1       13.51       13.76      2.42 o 
   5  -8   1       11.22        9.77      1.57 o 
   6  -8   1       52.69       58.97      5.55 o 
  -8  -7   1        9.90        7.16      3.37 o 
  -7  -7   1       35.75       28.92      4.40 o 
  -6  -7   1       13.09       13.05      1.52 o 
  -5  -7   1       14.84       14.95      1.62 o 
  -4  -7   1       30.47       27.59      2.47 o 
  -3  -7   1       16.14       19.98      1.60 o 
  -2  -7   1       14.23       13.19      1.19 o 
  -1  -7   1      107.61       99.92      3.88 o 
   0  -7   1       38.45       34.66      2.15 o 
   1  -7   1       55.96       56.88      2.72 o 
   2  -7   1        1.87        1.20      0.71 o 
   3  -7   1       14.62       13.66      1.24 o 
   4  -7   1       32.96       33.42      2.72 o 
   5  -7   1       25.78       29.03      2.43 o 
   6  -7   1       68.03       62.73      4.01 o 
   7  -7   1       43.26       45.42      4.83 o 
   8  -7   1       24.45       26.24      3.80 o 
 -10  -6   1        6.35        6.50      2.22 o 
  -9  -6   1       16.15       17.75      3.09 o 
  -8  -6   1      102.20      105.46      6.38 o 
  -7  -6   1      133.45      139.46      6.08 o 
  -6  -6   1        3.61        3.60      0.98 o 
  -5  -6   1       54.80       58.92      2.30 o 
  -4  -6   1       28.05       30.76      1.60 o 
  -3  -6   1        0.73        0.30      0.58 o 
  -2  -6   1       66.36       69.41      2.18 o 
  -1  -6   1      208.43      217.86      7.15 o 
   0  -6   1       41.72       41.32      2.13 o 
   1  -6   1       10.96       11.25      1.04 o 
   2  -6   1       77.42       80.33      3.18 o 
   3  -6   1       11.26       13.17      1.06 o 
   4  -6   1       57.91       56.40      2.21 o 
   5  -6   1       42.83       41.16      2.25 o 
   6  -6   1      127.02      127.61      7.93 o 
   7  -6   1       16.15       13.29      3.13 o 
   8  -6   1       53.60       51.28      4.76 o 
   9  -6   1        2.11        4.12      1.90 o 
 -10  -5   1       68.18       62.30      5.15 o 
  -9  -5   1      137.30      135.69      8.48 o 
  -8  -5   1       21.84       25.66      2.22 o 
  -7  -5   1       45.04       42.30      2.18 o 
  -6  -5   1       95.66      100.95      3.69 o 
  -5  -5   1       19.74       18.62      0.96 o 
  -4  -5   1       89.21       89.59      2.44 o 
  -3  -5   1      141.11      144.58      3.63 o 
  -2  -5   1       44.13       41.10      2.31 o 
  -1  -5   1      379.24      395.22      8.56 o 
   0  -5   1      200.38      210.17      7.51 o 
   1  -5   1      280.47      268.11      7.65 o 
   2  -5   1       57.68       54.08      1.99 o 
   3  -5   1       43.20       39.78      2.69 o 
   4  -5   1       99.29       98.08      4.52 o 
   5  -5   1       61.32       60.36      2.70 o 
   6  -5   1       98.66       92.43      6.11 o 
   7  -5   1      209.82      201.92      7.82 o 
   8  -5   1       43.98       40.34      3.88 o 
   9  -5   1       19.53       20.53      2.42 o 
 -10  -4   1       62.22       54.29      4.52 o 
  -9  -4   1       95.20       94.00      6.10 o 
  -8  -4   1       58.01       59.74      2.20 o 
  -7  -4   1      391.26      399.01     11.37 o 
  -6  -4   1       59.98       57.03      1.87 o 
  -5  -4   1       47.99       48.05      1.66 o 
  -4  -4   1       13.97       13.04      0.90 o 
  -3  -4   1       50.15       51.15      1.70 o 
  -2  -4   1      207.55      202.81      4.57 o 
  -1  -4   1      972.95     1078.09     29.50 o 
   0  -4   1      153.62      177.15      4.10 o 
   1  -4   1      133.66      120.32      3.28 o 
   2  -4   1       78.27       77.04      2.21 o 
   3  -4   1      120.60      128.67      3.04 o 
   4  -4   1      275.77      268.20      6.46 o 
   5  -4   1      134.28      128.43      4.02 o 
   6  -4   1       94.29       91.09      3.26 o 
   7  -4   1       82.62       76.79      4.06 o 
   8  -4   1        8.07        6.37      1.20 o 
   9  -4   1       14.43       18.02      1.88 o 
  10  -4   1       15.61       20.13      3.17 o 
 -11  -3   1        1.13        2.93      1.35 o 
 -10  -3   1       90.99       93.05      4.06 o 
  -9  -3   1      219.42      220.83      8.80 o 
  -8  -3   1        6.67        6.11      0.78 o 
  -7  -3   1      266.56      262.77      6.74 o 
  -6  -3   1      413.78      429.27     11.68 o 
  -5  -3   1       92.36      101.51      3.72 o 
  -4  -3   1      253.27      256.85     11.64 o 
  -3  -3   1      623.98      619.42     14.29 o 
  -2  -3   1      383.07      396.52      9.20 o 
  -1  -3   1      542.81      586.66     13.53 o 
   0  -3   1      716.46      733.66     16.85 o 
   1  -3   1      440.80      444.56      8.94 o 
   2  -3   1       88.19       89.74      2.15 o 
   3  -3   1      219.56      216.14      5.10 o 
   4  -3   1      630.58      643.69     14.31 o 
   5  -3   1      142.16      154.53      5.36 o 
   6  -3   1        2.39        2.58      0.42 o 
   7  -3   1      477.06      489.42     12.13 o 
   8  -3   1      123.54      133.05      6.99 o 
   9  -3   1       14.50       17.04      2.77 o 
  10  -3   1       17.79       19.50      3.09 o 
  11  -3   1      111.86      123.88      9.91 o 
 -12  -2   1       65.71       70.30      4.91 o 
 -11  -2   1       70.11       70.86      4.91 o 
 -10  -2   1      240.57      224.84      9.31 o 
  -9  -2   1       90.37       88.85      4.28 o 
  -8  -2   1        9.02       11.17      1.18 o 
  -7  -2   1      458.73      452.29      9.69 o 
  -6  -2   1      529.04      525.71     10.96 o 
  -5  -2   1       73.74       69.82      1.80 o 
  -4  -2   1       94.87       93.63      2.41 o 
  -3  -2   1      246.35      245.02      5.71 o 
  -2  -2   1      962.44      956.51     21.36 o 
  -1  -2   1     3168.11     3130.26    152.21 o 
   0  -2   1      523.31      582.29     15.81 o 
   1  -2   1      240.47      229.81      4.71 o 
   2  -2   1       88.87       89.70      3.22 o 
   3  -2   1      420.99      439.02      8.89 o 
   4  -2   1      893.14      853.35     22.81 o 
   5  -2   1      366.35      352.02      8.78 o 
   6  -2   1       11.16       11.94      0.79 o 
   7  -2   1      168.60      170.99      5.53 o 
   8  -2   1      159.02      151.76      5.67 o 
   9  -2   1       32.33       32.00      2.38 o 
  10  -2   1        9.52       11.01      1.58 o 
  11  -2   1       94.96      129.27      9.43 o 
 -13  -1   1       37.80       41.22      4.04 o 
 -12  -1   1        2.45        1.66      1.51 o 
 -11  -1   1       11.68       13.08      2.30 o 
 -10  -1   1      115.17      121.90      7.53 o 
  -9  -1   1      518.65      454.48     23.22 o 
  -8  -1   1       22.92       21.43      1.20 o 
  -7  -1   1      551.03      561.71     16.82 o 
  -6  -1   1      277.46      301.20      7.52 o 
  -5  -1   1      581.82      666.82     14.02 o 
  -4  -1   1      230.55      228.99      4.97 o 
  -3  -1   1     1125.06     1153.74     23.67 o 
  -2  -1   1     2147.44     2148.30     48.73 o 
  -1  -1   1      756.63      820.69     18.33 o 
   0  -1   1     1242.34     1292.68     29.00 o 
   1  -1   1     2403.10     2325.47     62.92 o 
   2  -1   1      770.84      788.89     29.50 o 
   3  -1   1       86.97       76.47      2.43 o 
   4  -1   1     1340.66     1441.47     33.92 o 
   5  -1   1      140.78      135.64      5.03 o 
   6  -1   1       55.83       56.13      1.78 o 
   7  -1   1      388.92      395.68     11.70 o 
   8  -1   1      224.11      247.96     10.07 o 
   9  -1   1        2.08        1.18      0.89 o 
  10  -1   1        3.66        3.56      1.16 o 
  11  -1   1      153.03      151.15      8.96 o 
  12  -1   1      105.93      120.32      8.16 o 
 -13   0   1        9.09        8.80      2.38 o 
 -12   0   1       49.03       49.62      4.60 o 
 -11   0   1       98.97       97.01      6.74 o 
 -10   0   1      376.30      317.91     16.96 o 
  -9   0   1        0.27        1.90      1.43 o 
  -8   0   1       53.94       49.68      5.94 o 
  -7   0   1      123.41      112.55      6.56 o 
  -6   0   1      746.48      707.69     23.64 o 
  -5   0   1       76.87       89.05      3.36 o 
  -4   0   1      151.06      166.14      7.21 o 
  -3   0   1        0.90        1.96      0.32 o 
  -2   0   1      760.84      806.51     17.90 o 
  -1   0   1     1633.52     1556.46     56.71 o 
   0   0   1      196.50      210.51      4.29 o 
   1   0   1      212.80      210.15      4.50 o 
   2   0   1      592.89      622.31     17.47 o 
   3   0   1      687.72      724.43     21.95 o 
   4   0   1     1142.62     1229.86     62.06 o 
   5   0   1      384.38      370.33     10.79 o 
   6   0   1        3.59        3.48      0.51 o 
   7   0   1      116.42      134.03      9.59 o 
   8   0   1      243.60      175.96      9.99 o 
   9   0   1        3.14       -0.63      1.19 o 
  10   0   1       21.43       23.38      2.93 o 
  11   0   1      125.26      134.42      8.80 o 
  12   0   1        0.02        1.82      1.90 o 
 -13   1   1       37.60       38.12      4.52 o 
 -12   1   1        2.42        0.16      1.74 o 
 -11   1   1       11.66       10.78      2.38 o 
 -10   1   1      115.11      119.29      7.77 o 
  -9   1   1      519.00      465.57     23.54 o 
  -8   1   1       22.55       15.06      2.30 o 
  -7   1   1      551.51      650.88     28.77 o 
  -6   1   1      277.65      308.36     10.31 o 
  -5   1   1      583.03      665.70     29.64 o 
  -4   1   1      229.19      230.09     10.54 o 
  -3   1   1     1121.69     1130.57     63.97 o 
  -2   1   1     2151.18     2292.96     67.93 o 
  -1   1   1      758.56      833.11     26.60 o 
   0   1   1     1243.17     1341.63     42.09 o 
   1   1   1     2408.85     2433.45     61.79 o 
   2   1   1      773.20      818.13     24.97 o 
   3   1   1       85.43       81.14      2.33 o 
   4   1   1     1340.89     1440.27     90.93 o 
   5   1   1      142.38      145.84      7.77 o 
   6   1   1       56.03       64.04      4.44 o 
   8   1   1      223.77      214.64     13.16 o 
   9   1   1        2.11        1.11      1.51 o 
  10   1   1        3.72        2.14      1.74 o 
  11   1   1      153.11      130.38      9.11 o 
  12   1   1      106.14      130.86      8.80 o 
 -12   2   1       65.57       47.56      5.15 o 
 -11   2   1       70.11       54.06      5.15 o 
 -10   2   1      241.48      201.88     12.44 o 
  -9   2   1       90.42       76.09      5.94 o 
  -8   2   1        9.09        9.51      2.22 o 
  -7   2   1      456.54      427.29     22.83 o 
  -6   2   1      530.41      438.55     25.36 o 
  -5   2   1       73.34       76.49      4.68 o 
  -4   2   1       97.23       95.98      5.55 o 
   0   2   1      522.60      643.57     20.46 o 
   1   2   1      237.74      220.56      7.87 o 
   2   2   1       89.96       89.76      5.75 o 
   3   2   1      421.79      448.61     21.44 o 
   4   2   1      892.06      920.13     38.28 o 
   5   2   1      365.73      367.92     16.09 o 
   6   2   1       10.83       12.21      1.98 o 
   7   2   1      169.42      172.07     10.07 o 
  10   2   1        9.41        8.08      2.38 o 
  11   2   1       95.12       89.72      7.53 o 
  12   2   1        1.42        0.79      2.14 o 
 -12   3   1       16.97       14.27      3.01 o 
 -11   3   1        1.19        1.03      1.98 o 
 -10   3   1       90.57       77.52      6.42 o 
  -9   3   1      219.10      175.16     11.81 o 
  -8   3   1        6.53        8.16      2.06 o 
  -7   3   1      267.87      239.76     14.11 o 
  -5   3   1       93.62       85.76      6.02 o 
  -3   3   1      621.23      662.22     30.52 o 
  -1   3   1      546.70      611.93     22.59 o 
   0   3   1      716.49      786.11     25.33 o 
   1   3   1      437.63      419.39     14.90 o 
   2   3   1       88.56       91.94      5.39 o 
   3   3   1      220.90      207.11     11.33 o 
   4   3   1      631.90      597.70     31.31 o 
   5   3   1      143.89      156.54      9.11 o 
   6   3   1        2.29        0.63      1.27 o 
   7   3   1      476.35      477.22     24.97 o 
   8   3   1      123.10      104.31      8.16 o 
   9   3   1       14.59       13.32      2.85 o 
  10   3   1       17.92       16.80      3.25 o 
  11   3   1      111.93      117.15      8.72 o 
 -11   4   1       46.19       43.43      4.76 o 
 -10   4   1       62.81       56.43      5.23 o 
  -9   4   1       95.84       89.96      6.82 o 
  -8   4   1       57.33       63.49      5.31 o 
  -7   4   1      391.40      453.68     21.80 o 
  -6   4   1       61.07       65.79      4.83 o 
  -5   4   1       47.84       61.43      4.20 o 
  -4   4   1       14.08       11.18      1.82 o 
  -3   4   1       50.36       51.99      3.73 o 
  -2   4   1      208.84      206.80      7.42 o 
  -1   4   1      970.81     1089.45     38.01 o 
   0   4   1      150.19      185.45      6.58 o 
   1   4   1      133.22      116.37      4.80 o 
   2   4   1       79.33       75.47      6.50 o 
   3   4   1      121.45      116.04      7.37 o 
   6   4   1       93.18      103.75      6.74 o 
   7   4   1       83.51       78.94      5.94 o 
   8   4   1        7.99        6.90      2.30 o 
   9   4   1       14.24       15.22      3.09 o 
  10   4   1       15.34        7.77      2.85 o 
 -11   5   1        2.25        3.96      2.22 o 
 -10   5   1       68.08       63.41      5.79 o 
  -9   5   1      136.74      146.23      9.59 o 
  -8   5   1       21.79       19.66      3.25 o 
  -7   5   1       45.17       40.82      4.12 o 
  -6   5   1       96.46       99.55      6.74 o 
  -5   5   1       20.39       19.42      2.46 o 
  -4   5   1       88.86       81.08      5.71 o 
  -3   5   1      140.55      129.93      5.43 o 
  -2   5   1       44.50       40.38      3.13 o 
  -1   5   1      382.82      411.30     13.98 o 
   0   5   1      201.09      210.55      7.70 o 
   1   5   1      278.80      270.95      9.66 o 
   2   5   1       58.01       52.69      2.46 o 
   3   5   1       43.82       37.57      3.41 o 
   4   5   1       99.84      105.73      6.74 o 
   6   5   1       98.26      103.36      6.90 o 
   7   5   1      210.16      211.15     12.29 o 
   8   5   1       43.52       37.81      4.52 o 
   9   5   1       19.68       18.86      3.41 o 
  10   5   1       12.39        9.51      3.01 o 
 -10   6   1        6.45        6.97      2.77 o 
  -9   6   1       16.47       20.53      3.41 o 
  -8   6   1      102.04       93.61      7.45 o 
  -7   6   1      133.97      142.27      9.27 o 
  -6   6   1        3.30        4.68      1.90 o 
  -5   6   1       54.86       61.82      4.76 o 
  -4   6   1       28.42       32.97      3.25 o 
  -3   6   1        0.74       -0.32      1.19 o 
  -2   6   1       66.08       62.93      4.36 o 
  -1   6   1      207.75      222.55      8.21 o 
   0   6   1       40.93       44.54      3.49 o 
   1   6   1       11.10        9.04      1.74 o 
   2   6   1       78.26       82.59      5.63 o 
   3   6   1       11.43        9.35      1.90 o 
   4   6   1       57.30       56.67      4.83 o 
   5   6   1       42.98       41.69      4.28 o 
   6   6   1      126.51      117.94      8.24 o 
   7   6   1       16.53       15.61      2.85 o 
   8   6   1       53.11       46.68      5.07 o 
   9   6   1        2.10        4.91      2.62 o 
  -8   7   1        9.91        9.99      2.85 o 
  -6   7   1       13.24       11.25      2.62 o 
  -5   7   1       15.27       15.46      2.69 o 
  -4   7   1       30.48       31.47      3.17 o 
  -3   7   1       16.10       17.12      2.38 o 
   0   7   1       38.50       37.81      3.33 o 
   1   7   1       55.75       58.97      4.52 o 
   2   7   1        1.91        2.62      1.35 o 
   3   7   1       14.60       13.87      2.46 o 
   4   7   1       33.09       38.84      4.04 o 
   5   7   1       26.17       28.77      3.80 o 
   6   7   1       68.04       88.77      6.42 o 
   7   7   1       43.41       56.83      5.39 o 
   8   7   1       24.24       33.29      4.52 o 
   4   8   1       13.28       16.41      2.85 o 
   5   8   1       11.36       14.50      2.93 o 
   6   8   1       52.62       58.34      5.63 o 
  -3  -9   2        3.96        5.39      1.74 o 
  -2  -9   2        2.27        2.59      1.41 o 
  -1  -9   2      107.88      104.82      5.38 o 
   0  -9   2       18.30       12.32      2.62 o 
   1  -9   2       15.65       12.99      2.10 o 
   2  -9   2        9.68        6.02      2.38 o 
  -7  -8   2        2.70        1.35      1.98 o 
  -6  -8   2       92.05      105.09      6.76 o 
  -5  -8   2       16.28       16.26      1.50 o 
  -4  -8   2        6.31        8.18      1.16 o 
  -3  -8   2       10.16        9.75      1.42 o 
  -2  -8   2      111.68      113.11      3.91 o 
  -1  -8   2       60.95       62.08      3.11 o 
   0  -8   2       46.17       46.53      2.30 o 
   1  -8   2       23.25       20.37      1.56 o 
   2  -8   2        2.96        2.77      0.92 o 
   3  -8   2       18.06       19.73      1.91 o 
   4  -8   2       18.09       19.71      1.89 o 
   5  -8   2       74.68       80.37      4.82 o 
  -9  -7   2        2.14        0.71      1.90 o 
  -8  -7   2       16.52       15.06      2.13 o 
  -7  -7   2       14.08       14.49      1.65 o 
  -6  -7   2       69.38       70.95      3.81 o 
  -5  -7   2       33.96       32.85      1.85 o 
  -4  -7   2        0.42        0.33      0.66 o 
  -3  -7   2       54.62       58.23      2.44 o 
  -2  -7   2        5.85        5.95      0.96 o 
  -1  -7   2      176.20      175.83      5.15 o 
   0  -7   2       21.58       18.53      1.38 o 
   1  -7   2       78.85       85.93      3.55 o 
   2  -7   2       28.38       31.09      1.80 o 
   3  -7   2       20.94       19.13      2.12 o 
   4  -7   2        6.73        6.53      1.23 o 
   5  -7   2       21.11       21.13      2.35 o 
   6  -7   2       39.22       31.81      4.24 o 
 -10  -6   2        1.70        0.32      1.74 o 
  -9  -6   2       77.23       71.25      5.87 o 
  -8  -6   2       48.03       46.60      3.22 o 
  -7  -6   2       11.53       12.40      1.37 o 
  -6  -6   2      210.23      211.32      6.71 o 
  -5  -6   2       44.80       43.82      3.11 o 
  -4  -6   2       14.83       14.28      1.14 o 
  -3  -6   2      122.33      131.28      3.47 o 
  -2  -6   2       74.30       75.91      2.74 o 
  -1  -6   2      115.92      125.41      4.14 o 
   0  -6   2      122.72      119.26      7.94 o 
   1  -6   2       38.63       40.13      3.86 o 
   2  -6   2        1.52        2.11      0.67 o 
   3  -6   2       62.98       63.18      2.36 o 
   4  -6   2       67.36       70.55      3.02 o 
   5  -6   2      148.14      149.16      6.28 o 
   6  -6   2       54.89       49.80      4.24 o 
   7  -6   2       31.69       30.67      3.73 o 
   8  -6   2        6.56        7.55      1.57 o 
 -11  -5   2        6.32        6.74      2.14 o 
 -10  -5   2       18.39       17.28      2.85 o 
  -9  -5   2       16.17       17.61      1.93 o 
  -8  -5   2      127.13      120.20      5.52 o 
  -7  -5   2      118.11      120.61      5.21 o 
  -6  -5   2      220.97      224.59      5.87 o 
  -5  -5   2      144.66      153.50      4.16 o 
  -4  -5   2        6.48        7.22      0.70 o 
  -3  -5   2      502.43      507.57     12.05 o 
  -2  -5   2        9.34        7.79      0.68 o 
  -1  -5   2      302.01      322.80      7.06 o 
   0  -5   2       35.49       40.81      1.68 o 
   1  -5   2      282.33      278.14      6.88 o 
   2  -5   2      199.88      198.72      6.67 o 
   3  -5   2       71.45       73.88      2.42 o 
   4  -5   2       10.32       10.99      1.14 o 
   5  -5   2      142.89      152.39      5.54 o 
   6  -5   2       43.62       42.09      6.58 o 
   7  -5   2       29.06       27.82      3.25 o 
   8  -5   2       24.79       28.30      2.81 o 
   9  -5   2        3.74        8.96      2.46 o 
 -11  -4   2        3.07        4.04      1.74 o 
 -10  -4   2       17.06       19.18      2.69 o 
  -9  -4   2      133.99      133.63      5.41 o 
  -8  -4   2      176.65      186.87      7.09 o 
  -7  -4   2      168.55      161.47      5.08 o 
  -6  -4   2      490.84      485.19     11.41 o 
  -5  -4   2       41.03       40.17      2.33 o 
  -4  -4   2       21.41       28.05      1.17 o 
  -3  -4   2      345.65      366.00      8.59 o 
  -2  -4   2      170.22      166.67      4.51 o 
  -1  -4   2      976.17     1003.70     22.91 o 
   0  -4   2      784.73      802.00     17.83 o 
   1  -4   2      149.20      160.14      7.87 o 
   2  -4   2        9.61        6.50      0.65 o 
   3  -4   2       94.13       93.94      3.16 o 
   4  -4   2      367.25      388.44      9.06 o 
   5  -4   2      204.27      206.78     15.26 o 
   6  -4   2      160.46      152.78      6.00 o 
   7  -4   2       24.85       24.52      2.13 o 
   8  -4   2       88.61       84.35      6.78 o 
   9  -4   2       98.53      113.50      8.72 o 
  10  -4   2       20.61       17.75      3.17 o 
 -12  -3   2       12.21       14.82      2.30 o 
 -11  -3   2       18.53       21.80      2.54 o 
 -10  -3   2       23.52       27.66      2.69 o 
  -9  -3   2       16.57       19.38      1.48 o 
  -8  -3   2      174.62      177.15      5.13 o 
  -7  -3   2      150.34      149.12      3.68 o 
  -6  -3   2      432.84      409.08     18.07 o 
  -5  -3   2      624.44      627.14     14.49 o 
  -4  -3   2       13.27       12.92      0.68 o 
  -3  -3   2     1412.63     1427.85     31.58 o 
  -2  -3   2       58.37       52.73      1.69 o 
  -1  -3   2     2712.07     2948.16     65.63 o 
   0  -3   2      491.44      505.80     11.56 o 
   1  -3   2      375.79      350.93      9.76 o 
   2  -3   2      562.79      589.04     19.65 o 
   3  -3   2      169.74      166.66      5.40 o 
   4  -3   2       69.45       84.29      2.54 o 
   5  -3   2      345.39      353.65      9.53 o 
   6  -3   2       18.33       17.18      1.08 o 
   7  -3   2        2.53        2.78      1.51 o 
   8  -3   2       20.77       17.94      1.73 o 
   9  -3   2       20.45       23.94      3.25 o 
  10  -3   2       10.94       13.47      2.77 o 
  11  -3   2        5.69        6.42      2.30 o 
 -13  -2   2       12.29       14.98      2.62 o 
 -12  -2   2       36.27       32.02      3.41 o 
 -11  -2   2       22.61       29.17      2.93 o 
 -10  -2   2        4.64        2.62      1.27 o 
  -9  -2   2       97.72       95.41      5.27 o 
  -8  -2   2      267.13      273.74      7.10 o 
  -7  -2   2      599.58      603.72     12.90 o 
  -6  -2   2     1463.34     1531.75     36.82 o 
  -5  -2   2      210.82      210.07      4.62 o 
  -4  -2   2      212.12      217.65      5.19 o 
  -3  -2   2      837.01      855.63     18.65 o 
  -2  -2   2      622.41      612.60     13.89 o 
  -1  -2   2     3973.08     3926.28     86.07 o 
   0  -2   2     2860.80     2793.21     61.82 o 
   1  -2   2      392.99      411.33      9.54 o 
   2  -2   2       83.72       81.55      1.87 o 
   3  -2   2      268.68      295.14      6.84 o 
   4  -2   2     1581.36     1602.48     63.79 o 
   5  -2   2      310.21      289.32      6.62 o 
   6  -2   2      481.01      473.21     11.74 o 
   7  -2   2       36.30       37.34      1.83 o 
   8  -2   2      308.23      319.96     12.99 o 
   9  -2   2      215.31      218.56      9.54 o 
  10  -2   2       13.61        9.04      2.30 o 
  11  -2   2        6.20        9.27      2.46 o 
 -13  -1   2       98.50      108.43      7.37 o 
 -12  -1   2        3.82        5.15      1.90 o 
 -11  -1   2        9.62        9.11      1.90 o 
 -10  -1   2       31.88       37.25      3.41 o 
  -9  -1   2       44.85       48.51      3.80 o 
  -8  -1   2      123.54      123.96      4.87 o 
  -7  -1   2       47.73       55.81      1.56 o 
  -6  -1   2      355.69      366.90      8.00 o 
  -5  -1   2     1307.03     1388.98     28.92 o 
  -4  -1   2      131.52      130.90      3.05 o 
  -3  -1   2     2640.45     2548.37     52.67 o 
  -2  -1   2     1983.60     2024.85     44.32 o 
  -1  -1   2     8620.92     7662.78    171.68 o 
   0  -1   2     4235.64     3931.12     81.14 o 
   1  -1   2     1595.50     1592.48     32.69 o 
   2  -1   2      477.66      488.89     11.04 o 
   3  -1   2       87.11       99.57      2.28 o 
   4  -1   2      314.74      370.20     11.41 o 
   5  -1   2      377.35      388.79     13.05 o 
   6  -1   2       58.75       65.21      4.35 o 
   7  -1   2       14.74       13.90      1.66 o 
   8  -1   2       15.49       18.94      2.42 o 
   9  -1   2       18.91       14.66      2.22 o 
  10  -1   2        5.22        3.64      1.20 o 
  11  -1   2        6.26        3.73      1.90 o 
 -13   0   2       17.54       17.60      3.09 o 
 -12   0   2       42.38       37.17      3.80 o 
 -11   0   2       26.00       26.55      3.17 o 
 -10   0   2       23.50       16.33      2.54 o 
  -9   0   2        6.45        5.94      1.66 o 
  -8   0   2      483.54      490.63     16.47 o 
  -7   0   2      356.14      356.12     17.99 o 
  -6   0   2     1729.83     1883.22     89.25 o 
  -5   0   2       11.19       19.34      1.82 o 
  -4   0   2       33.55       38.87      1.37 o 
  -3   0   2       32.44       38.66      1.12 o 
  -2   0   2       14.04       14.78      0.55 o 
  -1   0   2      166.83      179.17      5.32 o 
   0   0   2      252.04      260.47      5.90 o 
   1   0   2       33.78       31.84      0.76 o 
   2   0   2      317.53      345.23      9.78 o 
   3   0   2      660.54      730.06     20.45 o 
   4   0   2     1845.96     2009.91     55.90 o 
   5   0   2      180.18      178.68     11.58 o 
   6   0   2      159.72      163.44      7.18 o 
   7   0   2       13.78       13.27      1.59 o 
   8   0   2      313.05      299.44     19.89 o 
   9   0   2      219.18      192.52     11.10 o 
  10   0   2        5.27        2.54      1.66 o 
  11   0   2        9.06        7.13      2.22 o 
 -13   1   2       98.63      102.96      7.69 o 
 -12   1   2        3.77        4.99      1.98 o 
 -11   1   2        9.55        9.35      2.14 o 
 -10   1   2       31.86       37.81      3.80 o 
  -9   1   2       44.70       47.79      4.04 o 
  -8   1   2      123.87      137.91      7.77 o 
  -7   1   2       48.74       50.73      3.88 o 
  -6   1   2      356.45      378.23     18.55 o 
  -5   1   2     1304.17     1389.43     65.94 o 
  -4   1   2      132.05      156.54      7.21 o 
  -3   1   2     2639.29     2605.28    119.60 o 
  -2   1   2     1990.80     1980.92     64.30 o 
  -1   1   2     8614.69     7625.97    248.22 o 
   0   1   2     4239.48     4043.74     91.81 o 
   1   1   2     1609.22     1702.74     42.31 o 
   2   1   2      476.73      504.33     20.89 o 
   3   1   2       88.14       97.90      3.22 o 
   4   1   2      315.17      353.15     16.71 o 
   5   1   2      376.08      373.83     17.20 o 
   6   1   2       58.56       65.71      4.68 o 
   7   1   2       14.40       13.32      2.22 o 
   8   1   2       16.36       13.71      2.46 o 
   9   1   2       19.04        9.75      2.38 o 
  10   1   2        5.16        0.87      1.51 o 
  11   1   2        6.29        3.80      2.06 o 
 -13   2   2       12.29       12.60      2.93 o 
 -12   2   2       36.24       36.06      4.20 o 
 -11   2   2       22.51       23.54      3.25 o 
 -10   2   2        4.97        5.15      1.82 o 
  -9   2   2       97.89       89.64      6.34 o 
  -6   2   2     1465.19     1576.72     73.39 o 
  -5   2   2      208.85      182.93     10.70 o 
  -3   2   2      832.34      741.16     39.55 o 
  -2   2   2      633.50      624.49     29.33 o 
  -1   2   2     3964.97     3716.03    184.04 o 
   0   2   2     2845.53     2802.08    131.57 o 
   1   2   2      395.54      438.23     20.45 o 
   2   2   2       84.84       82.43      4.91 o 
   3   2   2      267.89      306.92     14.43 o 
   4   2   2     1578.71     1793.81     71.89 o 
   5   2   2      312.64      330.81     10.40 o 
   6   2   2      482.81      492.36     24.33 o 
   7   2   2       36.64       33.76      3.57 o 
   9   2   2      215.38      222.25     13.08 o 
  10   2   2       13.72       11.41      2.62 o 
  11   2   2        6.16        6.02      2.30 o 
 -12   3   2       12.08       11.25      2.77 o 
 -11   3   2       18.49       20.53      3.25 o 
 -10   3   2       22.83       28.45      3.49 o 
  -9   3   2       15.51       16.17      2.77 o 
  -8   3   2      175.39      195.93     10.54 o 
  -7   3   2      151.97      169.46      9.19 o 
  -6   3   2      433.95      424.28     21.00 o 
  -5   3   2      622.57      666.10     31.23 o 
  -4   3   2       13.58       10.78      1.59 o 
  -3   3   2     1407.39     1361.92     67.05 o 
  -2   3   2       59.88       66.42      3.49 o 
  -1   3   2     2706.22     3043.82    139.58 o 
   0   3   2      491.94      497.20     19.70 o 
   1   3   2      381.39      380.77     18.07 o 
   2   3   2      558.22      602.61     29.01 o 
   3   3   2      171.42      168.35      9.35 o 
   4   3   2       69.71       74.58      5.39 o 
   5   3   2      343.51      336.85     18.31 o 
   6   3   2       17.79       22.27      2.85 o 
   7   3   2        2.24       -0.79      1.27 o 
   8   3   2       21.65       21.32      3.25 o 
   9   3   2       20.70       12.84      2.85 o 
  10   3   2       10.87       11.73      3.01 o 
  11   3   2        5.49        1.27      2.30 o 
 -12   4   2       25.90       25.52      3.88 o 
 -11   4   2        3.09        1.59      1.90 o 
 -10   4   2       17.64       17.44      3.01 o 
  -9   4   2      133.90      132.13      8.64 o 
  -8   4   2      174.66      197.52     11.25 o 
  -7   4   2      168.26      169.70      9.83 o 
  -6   4   2      491.67      493.63     24.73 o 
  -4   4   2       22.02       30.67      2.77 o 
  -3   4   2      343.54      339.39     17.91 o 
  -2   4   2      173.99      207.11      9.19 o 
  -1   4   2      973.60     1026.35     34.05 o 
   0   4   2      779.38      757.45     40.07 o 
   1   4   2      150.10      159.95      8.88 o 
   2   4   2        9.88        7.13      1.43 o 
   3   4   2       93.60       95.59      6.10 o 
   4   4   2      366.85      385.28     20.21 o 
   6   4   2      161.62      153.53      9.67 o 
   7   4   2       25.15       23.94      3.25 o 
   8   4   2       88.78      105.73      7.21 o 
   9   4   2       98.93       84.73      7.37 o 
  10   4   2       20.73       22.11      3.88 o 
 -11   5   2        6.40        7.69      2.62 o 
 -10   5   2       17.95       21.64      3.33 o 
  -9   5   2       15.46       15.38      2.77 o 
  -8   5   2      127.72      148.37      8.80 o 
  -6   5   2      221.40      249.59     13.00 o 
  -5   5   2      144.39      146.31      8.80 o 
  -4   5   2        6.61        8.08      1.66 o 
  -3   5   2      501.74      510.83     25.05 o 
  -2   5   2        9.15        6.73      0.87 o 
  -1   5   2      300.03      322.49     22.83 o 
   0   5   2       35.52       38.89      3.21 o 
   1   5   2      283.69      267.03     14.50 o 
   2   5   2      198.48      200.84     11.10 o 
   3   5   2       72.49       69.19      5.23 o 
   4   5   2       10.61       11.33      2.14 o 
   5   5   2      142.51      150.28      9.59 o 
   6   5   2       43.19       44.54      4.44 o 
   7   5   2       29.45       26.79      3.65 o 
   8   5   2       24.98       23.38      3.57 o 
   9   5   2        3.81        5.31      2.46 o 
 -10   6   2        1.78        3.65      2.22 o 
  -9   6   2       77.05       80.29      6.34 o 
  -8   6   2       47.43       55.09      4.99 o 
  -7   6   2       11.39        7.13      2.22 o 
  -6   6   2      209.64      241.66     12.76 o 
  -5   6   2       44.36       46.68      3.96 o 
  -4   6   2       15.05       12.53      2.30 o 
  -3   6   2      121.64      133.07      7.49 o 
  -2   6   2       73.42       78.43     10.18 o 
  -1   6   2      115.35      120.16      7.29 o 
   0   6   2      122.56      125.94      7.37 o 
   1   6   2       38.38       37.01      3.41 o 
   2   6   2        1.69        3.96      1.51 o 
   3   6   2       62.82       57.70      4.91 o 
   4   6   2       67.10       55.32      5.07 o 
   6   6   2       54.74       50.41      4.99 o 
   7   6   2       32.22       39.31      4.60 o 
   8   6   2        6.66        8.88      2.77 o 
  -9   7   2        2.02        0.71      1.82 o 
  -8   7   2       16.66        9.19      2.69 o 
  -7   7   2       14.15       15.69      2.93 o 
  -6   7   2       69.42       79.50      5.94 o 
  -1   7   2      174.79      186.66     10.22 o 
   0   7   2       21.21       19.34      2.54 o 
   1   7   2       79.02       82.19      5.94 o 
   2   7   2       28.01       27.42      3.25 o 
   3   7   2       21.24       23.22      3.01 o 
   4   7   2        6.91        6.66      2.22 o 
   6   7   2       39.07       34.56      4.36 o 
   7   7   2       68.71       35.98      4.60 o 
   2   8   2        2.93        3.57      1.74 o 
   3   8   2       18.08       16.33      2.93 o 
   4   8   2       18.17       16.17      3.17 o 
   5   8   2       74.76       95.19      7.37 o 
  -3  -9   3        0.58        1.07      1.24 o 
  -2  -9   3       17.59       15.66      2.19 o 
  -1  -9   3       23.21       19.39      2.41 o 
   0  -9   3        0.85        0.74      1.26 o 
   1  -9   3        5.70        6.71      1.65 o 
  -7  -8   3        3.31        2.07      1.43 o 
  -6  -8   3       12.66        9.53      1.90 o 
  -5  -8   3        3.36        3.14      1.00 o 
  -4  -8   3        9.98       10.22      1.26 o 
  -3  -8   3       13.68       14.37      1.43 o 
  -2  -8   3       14.57       14.53      1.41 o 
  -1  -8   3        4.00        2.68      0.91 o 
   0  -8   3       42.49       42.55      2.21 o 
   1  -8   3       18.75       17.41      1.48 o 
   2  -8   3       10.57        9.82      1.47 o 
   3  -8   3        9.38        8.58      1.50 o 
   4  -8   3        8.63        9.25      2.26 o 
  -9  -7   3        1.84        1.67      1.45 o 
  -8  -7   3       78.61       81.01      4.65 o 
  -7  -7   3       66.72       73.62      3.70 o 
  -6  -7   3        0.52        0.81      0.77 o 
  -5  -7   3       14.96       19.22      1.46 o 
  -4  -7   3       25.51       25.15      2.08 o 
  -3  -7   3        8.66        9.78      1.12 o 
  -2  -7   3       50.66       48.10      2.32 o 
  -1  -7   3       31.08       31.12      1.79 o 
   0  -7   3       22.47       24.69      1.56 o 
   1  -7   3       36.46       41.35      1.97 o 
   2  -7   3       21.59       22.48      1.49 o 
   3  -7   3        9.54        8.83      1.27 o 
   4  -7   3       75.34       71.60      3.84 o 
   5  -7   3       89.12       89.05      4.76 o 
   6  -7   3        8.92        8.01      2.46 o 
 -10  -6   3       62.81       60.00      5.47 o 
  -9  -6   3        6.41        7.04      1.57 o 
  -8  -6   3        0.72       -0.06      0.81 o 
  -7  -6   3       24.62       27.25      1.92 o 
  -6  -6   3       13.46       17.36      1.45 o 
  -5  -6   3        5.87        6.89      0.79 o 
  -4  -6   3       30.25       30.36      1.35 o 
  -3  -6   3       78.70       85.39      2.57 o 
  -2  -6   3      134.27      136.59      4.55 o 
  -1  -6   3       27.51       26.12      1.41 o 
   0  -6   3      103.75      100.18      3.22 o 
   1  -6   3       27.71       26.26      2.16 o 
   2  -6   3       46.72       47.26      2.10 o 
   3  -6   3       54.62       54.60      2.59 o 
   4  -6   3        9.09       10.40      1.29 o 
   5  -6   3       10.52       10.12      1.59 o 
   6  -6   3      125.96      120.24      7.77 o 
   7  -6   3       88.81       80.69      6.26 o 
   8  -6   3        6.37        9.34      2.10 o 
 -11  -5   3        9.17       11.33      2.54 o 
  -9  -5   3       50.60       55.72      4.60 o 
  -8  -5   3      145.06      144.28      4.78 o 
  -7  -5   3      134.05      136.23      3.94 o 
  -6  -5   3       15.93       18.87      1.10 o 
  -5  -5   3       40.68       41.61      2.29 o 
  -4  -5   3       18.88       20.97      1.14 o 
  -3  -5   3        7.48        8.70      0.79 o 
  -2  -5   3      175.53      168.74      4.52 o 
  -1  -5   3       16.06       16.23      1.05 o 
   0  -5   3       64.74       66.94      2.40 o 
   1  -5   3      284.02      266.93      8.74 o 
   2  -5   3       87.18       78.74      2.54 o 
   3  -5   3       70.56       75.60      2.47 o 
   4  -5   3       76.41       72.36      3.59 o 
   5  -5   3      329.56      320.54     11.32 o 
   6  -5   3        3.84        3.41      1.59 o 
   7  -5   3       32.69       35.51      3.57 o 
   8  -5   3       30.35       33.67      2.72 o 
   9  -5   3        2.41        1.74      1.74 o 
 -10  -4   3       93.88       95.59      5.87 o 
  -9  -4   3       28.22       30.77      2.34 o 
  -8  -4   3       40.90       38.38      2.99 o 
  -7  -4   3       52.60       57.76      2.33 o 
  -6  -4   3       54.54       44.07      1.93 o 
  -5  -4   3       14.52       12.22      0.81 o 
  -4  -4   3       45.49       44.12      1.60 o 
  -3  -4   3      233.40      226.27      5.70 o 
  -2  -4   3      793.41      762.89     17.43 o 
  -1  -4   3       99.24       93.70      2.76 o 
   0  -4   3      399.22      402.97      9.58 o 
   1  -4   3      185.33      188.80      4.86 o 
   2  -4   3       98.25       99.76      3.16 o 
   3  -4   3      168.94      168.07      4.36 o 
   4  -4   3       59.78       64.34      2.62 o 
   5  -4   3       62.13       55.76      2.86 o 
   6  -4   3      300.29      288.98     13.71 o 
   7  -4   3      133.25      137.88      9.39 o 
   8  -4   3       58.08       69.19      6.42 o 
   9  -4   3       39.12       51.12      5.31 o 
  10  -4   3       14.91       18.47      3.41 o 
 -13  -3   3       34.59       33.69      3.57 o 
 -12  -3   3       18.78       22.99      2.77 o 
 -11  -3   3       26.12       22.91      2.62 o 
 -10  -3   3       83.85       91.94      5.79 o 
  -9  -3   3      194.86      186.62      6.75 o 
  -8  -3   3      135.37      141.59      3.80 o 
  -7  -3   3       87.64       89.85      2.43 o 
  -6  -3   3      239.11      248.49      6.42 o 
  -5  -3   3      327.44      306.94      8.54 o 
  -4  -3   3      172.11      175.24      4.47 o 
  -3  -3   3      105.37      119.56      3.10 o 
  -2  -3   3      119.19      118.01      3.21 o 
  -1  -3   3       61.53       59.68      1.86 o 
   0  -3   3       21.93       32.18      1.23 o 
   1  -3   3     1088.01     1080.26     24.42 o 
   2  -3   3      244.08      230.14      8.51 o 
   3  -3   3      120.70      132.86      3.33 o 
   4  -3   3       11.60       10.53      0.93 o 
   5  -3   3      775.93      763.47     20.79 o 
   6  -3   3       90.01       90.24     10.78 o 
   7  -3   3       66.78       57.72      5.19 o 
   8  -3   3       22.76       27.42      3.65 o 
   9  -3   3       12.08       11.33      2.54 o 
  10  -3   3       66.75       79.02      7.21 o 
 -13  -2   3       65.52       82.99      5.87 o 
 -12  -2   3       27.28       29.64      3.09 o 
 -11  -2   3       19.30       17.60      2.30 o 
 -10  -2   3       82.45       73.00      4.99 o 
  -9  -2   3      102.70      102.17      3.38 o 
  -8  -2   3      237.89      236.13      5.28 o 
  -7  -2   3       45.24       44.75      1.65 o 
  -6  -2   3      128.88      107.30      2.68 o 
  -5  -2   3      126.89      124.52      3.41 o 
  -4  -2   3       40.57       47.41      1.44 o 
  -3  -2   3      516.11      513.71     11.72 o 
  -2  -2   3     2129.68     2016.22     55.91 o 
  -1  -2   3      317.66      305.78      7.15 o 
   0  -2   3      749.70      757.21     15.50 o 
   1  -2   3       91.15      100.30      2.82 o 
   2  -2   3      334.78      367.39      8.48 o 
   3  -2   3      269.83      309.12      6.97 o 
   4  -2   3      205.53      202.88      5.70 o 
   5  -2   3       89.22       72.00      2.00 o 
   6  -2   3      626.93      637.25     22.57 o 
   7  -2   3       72.76       75.84      3.81 o 
   8  -2   3       63.51       66.16      3.69 o 
   9  -2   3      113.06      126.02      9.67 o 
  10  -2   3        6.42        5.23      2.06 o 
  11  -2   3        6.50        8.40      2.54 o 
 -13  -1   3       74.48       75.22      5.71 o 
 -12  -1   3        5.75        6.58      1.90 o 
 -11  -1   3       19.51       16.33      2.30 o 
 -10  -1   3      280.22      258.63     13.87 o 
  -9  -1   3      173.46      166.60      6.15 o 
  -8  -1   3      122.01      128.42      3.95 o 
  -7  -1   3       74.74       85.50      2.47 o 
  -6  -1   3      214.41      213.90      5.17 o 
  -5  -1   3      482.08      444.74     10.31 o 
  -4  -1   3      405.80      429.84     11.39 o 
  -3  -1   3      231.58      233.17      8.67 o 
  -2  -1   3       48.64       54.07      2.08 o 
  -1  -1   3       13.17       11.22      0.62 o 
   0  -1   3      132.38      141.52      3.59 o 
   1  -1   3     2260.99     2340.57     47.19 o 
   2  -1   3      579.55      552.96     12.18 o 
   3  -1   3       67.22       85.06      2.41 o 
   4  -1   3       12.57       13.48      0.80 o 
   5  -1   3      595.56      571.66     13.79 o 
   6  -1   3      346.64      339.99      9.88 o 
   7  -1   3      165.50      121.94     17.56 o 
   8  -1   3       33.77       41.76      5.51 o 
   9  -1   3       21.49       20.41      4.99 o 
  10  -1   3       67.94       76.57      5.39 o 
 -13   0   3       87.67      102.56      7.21 o 
 -12   0   3       65.51       63.80      5.15 o 
 -11   0   3        7.69        7.29      1.90 o 
 -10   0   3       19.33       16.33      2.38 o 
  -9   0   3      118.34      111.05      5.43 o 
  -8   0   3      410.42      392.18     19.81 o 
  -7   0   3       41.78       38.84      3.01 o 
  -6   0   3       55.02       51.84      2.29 o 
  -5   0   3       30.51       29.44      1.48 o 
  -4   0   3       11.86       11.76      0.81 o 
  -3   0   3     1200.15     1248.04     32.12 o 
  -2   0   3     3780.13     3678.66     94.15 o 
  -1   0   3     1567.45     1602.16     35.40 o 
   0   0   3      188.38      206.91      4.34 o 
   1   0   3       41.54       38.01      2.31 o 
   2   0   3     1386.73     1358.91     62.29 o 
   3   0   3      751.39      796.91     19.02 o 
   4   0   3      157.29      147.13      4.57 o 
   5   0   3       31.94       20.71      3.09 o 
   6   0   3      946.04      809.98     70.74 o 
   7   0   3       49.47       49.96      3.19 o 
   8   0   3       10.39       11.18      2.18 o 
   9   0   3      180.15      157.81      9.67 o 
  10   0   3        0.85        0.16      1.51 o 
  11   0   3        4.01        4.83      2.06 o 
 -13   1   3       74.73       74.11      5.94 o 
 -12   1   3        5.74        9.04      2.38 o 
 -11   1   3       19.60       16.96      2.62 o 
 -10   1   3      281.07      260.45     14.27 o 
  -9   1   3      172.15      152.42      9.35 o 
  -8   1   3      121.14      133.63      7.77 o 
  -7   1   3       74.55       82.03      5.31 o 
  -6   1   3      212.44      214.32     11.18 o 
  -5   1   3      482.09      471.12     22.03 o 
  -4   1   3      405.17      432.13     20.85 o 
  -3   1   3      234.97      221.14     11.25 o 
  -2   1   3       48.93       52.87      2.05 o 
  -1   1   3       12.75       11.75      0.58 o 
   0   1   3      133.01      144.41      3.98 o 
   1   1   3     2259.54     2405.36     55.48 o 
   2   1   3      581.58      521.05     18.79 o 
   3   1   3       67.21       83.91      9.75 o 
   4   1   3       12.77       12.00      0.79 o 
   5   1   3      592.96      576.30     16.66 o 
   6   1   3      348.20      292.07     17.04 o 
   8   1   3       33.75       30.99      3.73 o 
   9   1   3       21.30       24.81      3.33 o 
  10   1   3       67.94       50.49      5.07 o 
  11   1   3       71.53       71.41      6.10 o 
 -13   2   3       65.50       70.22      6.18 o 
 -12   2   3       27.28       24.41      3.57 o 
 -11   2   3       19.14       12.84      2.46 o 
 -10   2   3       81.78       71.97      5.55 o 
  -9   2   3      102.13       96.78      6.66 o 
  -8   2   3      240.52      195.30     12.21 o 
  -7   2   3       45.84       41.06      3.49 o 
  -6   2   3      127.26      107.79      6.34 o 
  -5   2   3      126.65      123.80      6.90 o 
  -4   2   3       40.38       38.92      2.85 o 
  -3   2   3      516.58      509.72     24.65 o 
  -2   2   3     2133.29     2061.63     94.72 o 
  -1   2   3      320.73      302.85     14.50 o 
   0   2   3      747.70      775.50     26.51 o 
   1   2   3       91.05       99.63      5.71 o 
   3   2   3      269.89      301.58     15.85 o 
   4   2   3      205.43      198.55     11.10 o 
   5   2   3       89.30       69.19      5.15 o 
   6   2   3      626.55      563.78     30.83 o 
   7   2   3       72.26       58.26      5.15 o 
   8   2   3       62.26       61.98      5.39 o 
   9   2   3      113.42      105.26      7.93 o 
  10   2   3        6.32        6.97      2.62 o 
  11   2   3        6.55        7.37      2.54 o 
 -13   3   3       34.84       36.78      4.60 o 
 -12   3   3       18.76       19.89      3.25 o 
 -11   3   3       26.45       26.39      3.33 o 
 -10   3   3       84.81       86.79      6.50 o 
  -9   3   3      193.92      151.07     10.07 o 
  -7   3   3       87.31       92.10      5.94 o 
  -6   3   3      238.84      218.20     12.84 o 
  -5   3   3      329.23      297.07     15.46 o 
  -4   3   3      172.52      185.15      9.35 o 
  -3   3   3      107.09      101.06      6.10 o 
  -2   3   3      118.57      128.64      6.26 o 
  -1   3   3       62.18       62.55      3.37 o 
   0   3   3       21.61       33.76      2.62 o 
   1   3   3     1086.12     1093.95     52.07 o 
   2   3   3      245.75      222.32     12.21 o 
   3   3   3      120.80      137.75      7.93 o 
   4   3   3       11.22       10.07      1.98 o 
   5   3   3      774.21      769.85     38.04 o 
   7   3   3       66.85       71.65      5.47 o 
   8   3   3       22.58       27.34      3.49 o 
   9   3   3       11.93       11.57      2.85 o 
  10   3   3       66.89       68.16      6.42 o 
 -12   4   3       13.70       16.88      3.33 o 
 -11   4   3       11.94        9.19      2.62 o 
 -10   4   3       93.34       86.95      6.66 o 
  -9   4   3       27.77       36.62      3.80 o 
  -8   4   3       42.06       37.89      3.65 o 
  -7   4   3       52.76       59.68      4.52 o 
  -6   4   3       54.55       54.06      3.88 o 
  -5   4   3       14.74       13.95      1.98 o 
  -4   4   3       45.28       44.07      3.25 o 
  -3   4   3      233.61      230.09     11.57 o 
  -2   4   3      798.08      751.91     25.81 o 
  -1   4   3       99.22       93.69      3.67 o 
   0   4   3      398.88      398.20     20.21 o 
   1   4   3      186.15      176.27     10.22 o 
   2   4   3       97.70       99.23      6.34 o 
   3   4   3      168.67      176.99      9.99 o 
   4   4   3       60.39       59.84      4.91 o 
   5   4   3       62.99       56.20      4.76 o 
   6   4   3      299.82      258.47     15.46 o 
   8   4   3       57.58       59.37      5.63 o 
   9   4   3       39.21       35.51      4.68 o 
  10   4   3       14.76       13.79      3.49 o 
 -11   5   3        9.42       12.21      2.77 o 
 -10   5   3        7.85        9.11      2.38 o 
  -8   5   3      143.99      132.76      8.80 o 
  -7   5   3      134.09      146.31      8.56 o 
  -6   5   3       16.02       14.50      2.38 o 
  -5   5   3       40.74       36.70      3.41 o 
  -4   5   3       18.81       19.34      2.30 o 
  -3   5   3        7.99        9.92      1.06 o 
  -2   5   3      175.28      161.18     13.55 o 
  -1   5   3       16.08       16.77      1.22 o 
   0   5   3       64.77       65.55      4.68 o 
   1   5   3      284.48      260.21     14.19 o 
   2   5   3       87.57       74.43      5.47 o 
   3   5   3       70.40       75.14      5.63 o 
   4   5   3       75.81       66.82      5.47 o 
   6   5   3        3.71        2.93      1.98 o 
   7   5   3       32.33       30.59      4.04 o 
   8   5   3       30.32       29.41      4.04 o 
   9   5   3        2.33        0.55      2.22 o 
 -10   6   3       62.48       58.18      5.55 o 
  -9   6   3        6.53        5.63      2.30 o 
  -8   6   3        0.81        0.63      1.51 o 
  -7   6   3       24.52       25.44      3.17 o 
  -6   6   3       13.72       15.61      2.46 o 
  -5   6   3        5.73        7.21      1.74 o 
  -4   6   3       30.28       29.12      2.77 o 
  -3   6   3       79.11       86.68      3.84 o 
  -2   6   3      136.37      135.22      8.01 o 
  -1   6   3       27.76       22.67      2.54 o 
   0   6   3      103.60      108.43      6.74 o 
   1   6   3       28.03       25.60      2.93 o 
   2   6   3       46.65       44.39      4.12 o 
   3   6   3       54.65       47.40      4.44 o 
   4   6   3        9.20       10.62      2.46 o 
   5   6   3       10.81       10.86      2.54 o 
   7   6   3       88.34       94.00      7.45 o 
   8   6   3        6.32       11.41      2.93 o 
  -9   7   3        1.91        1.51      2.06 o 
  -8   7   3       78.25       84.09      6.42 o 
  -7   7   3       67.17       77.60      5.79 o 
  -2   7   3       50.64       52.71      4.12 o 
  -1   7   3       30.92       32.89      3.25 o 
   0   7   3       22.60       18.86      2.69 o 
   1   7   3       36.83       36.54      3.73 o 
   2   7   3       21.66       22.43      2.93 o 
   3   7   3        9.33       11.41      2.46 o 
   4   7   3       75.31       70.46      5.94 o 
   5   7   3       89.52       98.84      7.45 o 
   6   7   3        8.74        9.43      2.85 o 
   1   8   3       18.82       16.49      2.69 o 
   2   8   3       10.55       10.86      2.38 o 
   3   8   3        9.38        7.85      2.38 o 
   4   8   3        8.78        5.39      2.46 o 
  -2  -9   4       25.90       27.38      2.72 o 
  -1  -9   4       17.73       18.81      3.13 o 
  -7  -8   4        4.47        3.33      2.14 o 
  -6  -8   4        2.42        4.28      1.19 o 
  -5  -8   4        0.50        0.40      0.77 o 
  -4  -8   4       22.04       22.36      1.76 o 
  -3  -8   4      107.75      110.28      3.92 o 
  -2  -8   4      136.83      139.84      5.53 o 
  -1  -8   4       63.44       70.46      5.26 o 
   0  -8   4        7.97        6.73      1.09 o 
   1  -8   4        3.95        2.98      0.92 o 
   2  -8   4        4.88        2.59      1.10 o 
   3  -8   4        2.22        0.27      0.94 o 
   4  -8   4        7.74        6.66      2.62 o 
  -9  -7   4       29.27       29.78      5.43 o 
  -8  -7   4       63.80       62.69      3.28 o 
  -7  -7   4      143.52      150.65     14.73 o 
  -6  -7   4       25.63       27.02      1.73 o 
  -5  -7   4       19.48       20.12      1.69 o 
  -4  -7   4       23.09       23.27      1.59 o 
  -3  -7   4       41.77       44.71      1.83 o 
  -2  -7   4       48.23       50.61      3.25 o 
  -1  -7   4        6.51        7.10      0.84 o 
   0  -7   4       26.73       23.81      1.56 o 
   1  -7   4        4.99        4.71      0.92 o 
   2  -7   4       27.78       28.50      2.03 o 
   3  -7   4       41.49       40.20      2.38 o 
   4  -7   4       11.55        8.20      1.57 o 
   5  -7   4        8.75       10.94      1.79 o 
   6  -7   4        2.11        1.74      1.66 o 
 -10  -6   4       20.59       18.71      3.09 o 
  -9  -6   4       30.01       34.48      3.80 o 
  -8  -6   4       68.07       69.83      3.98 o 
  -7  -6   4        0.49        0.07      0.69 o 
  -6  -6   4       49.13       51.71      2.10 o 
  -5  -6   4        0.69        0.34      0.52 o 
  -4  -6   4       42.56       44.91      2.24 o 
  -3  -6   4      210.30      203.97      6.31 o 
  -2  -6   4      629.08      620.17     14.72 o 
  -1  -6   4      129.63      135.93      3.60 o 
   0  -6   4       15.66       16.90      1.08 o 
   1  -6   4        4.65        4.60      0.78 o 
   2  -6   4        3.64        3.72      0.76 o 
   3  -6   4       26.06       27.73      1.81 o 
   4  -6   4        0.31        0.28      0.90 o 
   5  -6   4       90.16       86.91      4.40 o 
   6  -6   4       81.79       80.92      5.79 o 
   7  -6   4        7.29        8.01      2.30 o 
 -10  -5   4       21.57       20.29      2.77 o 
  -9  -5   4      158.70      159.90      5.36 o 
  -8  -5   4       45.92       44.63      1.86 o 
  -7  -5   4      167.91      171.75      4.76 o 
  -6  -5   4       29.81       27.32      1.56 o 
  -5  -5   4       59.29       54.43      4.47 o 
  -4  -5   4        2.12        2.11      0.52 o 
  -3  -5   4      167.46      161.34      4.51 o 
  -2  -5   4       51.81       49.12      1.91 o 
  -1  -5   4      159.40      158.15      5.50 o 
   0  -5   4      148.03      146.36      4.14 o 
   1  -5   4       13.03       13.35      0.98 o 
   2  -5   4       67.45       65.70      2.25 o 
   3  -5   4       92.65       89.24      4.12 o 
   4  -5   4       28.92       30.49      1.76 o 
   5  -5   4       15.98       16.64      1.65 o 
   6  -5   4       59.99       55.09      4.60 o 
   7  -5   4       10.81       11.26      2.69 o 
   8  -5   4       61.93       66.74      6.90 o 
 -12  -4   4       37.78       40.34      3.65 o 
 -11  -4   4       27.24       27.82      2.85 o 
 -10  -4   4       76.35       84.54      3.92 o 
  -9  -4   4       17.19       19.66      2.22 o 
  -8  -4   4      325.23      315.31      9.26 o 
  -7  -4   4       23.47       26.75      1.29 o 
  -6  -4   4      221.06      219.15      6.59 o 
  -5  -4   4        6.46        5.90      0.63 o 
  -4  -4   4      322.44      346.10      8.27 o 
  -3  -4   4      352.92      364.61      8.62 o 
  -2  -4   4     1256.46     1236.83     28.24 o 
  -1  -4   4      163.61      165.72      4.41 o 
   0  -4   4      311.45      301.12      7.50 o 
   1  -4   4        1.25        1.81      0.47 o 
   2  -4   4       56.13       51.30      1.77 o 
   3  -4   4      208.86      209.98      6.12 o 
   4  -4   4       18.49       22.44      2.11 o 
   5  -4   4      206.40      187.82      7.65 o 
   6  -4   4      140.32      144.10      6.48 o 
   7  -4   4       16.44       12.86      1.78 o 
   8  -4   4        3.82        4.28      1.90 o 
   9  -4   4       36.20       45.18      5.15 o 
 -13  -3   4       26.58       27.19      3.17 o 
 -12  -3   4       24.25       28.06      3.01 o 
 -11  -3   4       20.28       22.83      2.62 o 
 -10  -3   4       37.09       37.19      2.30 o 
  -9  -3   4      801.82      806.37     21.54 o 
  -8  -3   4      100.74      103.41      3.04 o 
  -7  -3   4       94.00       95.97      2.80 o 
  -6  -3   4      190.68      191.13      6.18 o 
  -5  -3   4      178.70      168.47      4.35 o 
  -4  -3   4      264.07      277.79      6.77 o 
  -3  -3   4      657.61      682.51     18.13 o 
  -2  -3   4      346.35      361.51      8.55 o 
  -1  -3   4     1189.47     1220.78     27.48 o 
   0  -3   4      408.40      405.49      9.50 o 
   1  -3   4       85.92      111.65      3.23 o 
   2  -3   4      333.38      318.57      8.69 o 
   3  -3   4       62.90       70.88      1.80 o 
   4  -3   4       83.26       71.71      5.40 o 
   5  -3   4      136.05      133.47      6.52 o 
   6  -3   4      292.91      283.23     11.15 o 
   7  -3   4       12.84       17.12      2.93 o 
   8  -3   4       36.95       35.19      4.28 o 
   9  -3   4       30.21       26.39      3.96 o 
  10  -3   4       25.67       34.00      4.60 o 
 -13  -2   4       25.78       27.50      3.17 o 
 -12  -2   4      116.52      115.48      7.29 o 
 -11  -2   4        9.58        8.80      1.82 o 
 -10  -2   4      116.65      119.47      4.84 o 
  -9  -2   4        0.70        1.71      0.69 o 
  -8  -2   4      942.29      904.26     20.67 o 
  -7  -2   4       29.98       29.10      1.20 o 
  -6  -2   4      370.13      363.62      8.56 o 
  -5  -2   4        9.24       10.12      0.90 o 
  -4  -2   4     1522.66     1655.39     36.92 o 
  -3  -2   4      113.42      126.11      3.25 o 
  -2  -2   4      965.26     1000.17     22.35 o 
  -1  -2   4      247.37      227.98      5.54 o 
   0  -2   4      294.35      301.58      6.37 o 
   1  -2   4      134.29      151.62      3.43 o 
   2  -2   4      181.32      164.24      4.06 o 
   3  -2   4      266.94      240.40      7.40 o 
   4  -2   4       77.70       74.32      2.19 o 
   5  -2   4       78.78       73.26      2.31 o 
   6  -2   4      356.55      349.76     10.46 o 
   7  -2   4        4.33        1.95      0.92 o 
   8  -2   4        4.31        2.22      1.51 o 
   9  -2   4       55.37       60.40      6.02 o 
  10  -2   4        2.87        7.05      2.38 o 
 -13  -1   4       23.97       24.17      3.09 o 
 -12  -1   4       50.09       50.73      4.28 o 
 -11  -1   4       21.14       21.00      2.62 o 
 -10  -1   4        7.20        6.03      0.99 o 
  -9  -1   4     1314.91     1278.39     33.11 o 
  -8  -1   4       21.34       20.76      2.30 o 
  -7  -1   4       81.17       82.68      2.36 o 
  -6  -1   4      121.63      131.59      3.96 o 
  -5  -1   4      166.39      140.93      4.16 o 
  -4  -1   4      669.97      711.90     23.06 o 
  -3  -1   4     1414.93     1465.55     37.69 o 
  -2  -1   4      204.11      204.83      7.22 o 
  -1  -1   4     1272.73     1200.87     31.80 o 
   0  -1   4      311.24      293.12      7.10 o 
   1  -1   4      461.33      559.14     11.50 o 
   2  -1   4      430.74      412.26      8.46 o 
   3  -1   4       41.14       51.79      1.55 o 
   4  -1   4      166.03      153.96      3.59 o 
   5  -1   4      112.74      110.57      3.74 o 
   6  -1   4      427.18      398.27     16.49 o 
   7  -1   4        5.10        6.23      1.55 o 
   8  -1   4        5.99        4.99      1.23 o 
   9  -1   4       30.68       31.90      3.73 o 
  10  -1   4       48.12       51.36      5.55 o 
 -13   0   4       48.10       57.54      4.91 o 
 -12   0   4      238.00      231.60     13.08 o 
 -11   0   4       16.34       13.39      2.22 o 
 -10   0   4      165.13      162.73      6.24 o 
  -9   0   4        0.13        0.79      1.19 o 
  -8   0   4     1405.15     1346.15     64.36 o 
  -7   0   4        1.97        3.98      0.72 o 
  -6   0   4      389.19      391.77     12.99 o 
  -5   0   4       96.06      104.85      3.92 o 
  -4   0   4     1795.39     1863.65     47.85 o 
  -3   0   4      418.64      457.16     12.09 o 
  -2   0   4     1007.09     1046.26     27.03 o 
  -1   0   4     3313.23     3267.22     83.62 o 
   0   0   4       19.82       23.84      0.78 o 
   1   0   4      423.44      418.63      9.06 o 
   2   0   4      537.57      515.84     12.30 o 
   3   0   4      380.39      336.93      8.24 o 
   4   0   4       61.62       62.99      2.91 o 
   5   0   4        0.01        0.21      0.67 o 
   6   0   4      569.00      553.26     21.82 o 
   7   0   4        0.25        0.38      0.87 o 
   8   0   4        6.95        9.11      1.57 o 
   9   0   4       92.22       88.30      6.50 o 
  10   0   4        9.10       10.86      2.46 o 
 -13   1   4       23.86       27.11      3.49 o 
 -12   1   4       50.22       46.53      4.36 o 
 -11   1   4       21.27       22.19      2.85 o 
 -10   1   4        7.15        7.21      1.74 o 
  -9   1   4     1313.41     1250.01     61.11 o 
  -8   1   4       21.70       19.34      2.30 o 
  -7   1   4       81.93       78.63      5.07 o 
  -6   1   4      121.50      130.86      7.21 o 
  -5   1   4      161.91      142.27      7.45 o 
  -4   1   4      670.96      695.73     22.60 o 
  -3   1   4     1414.73     1460.30     46.32 o 
  -2   1   4      205.02      212.47      6.14 o 
  -1   1   4     1265.51     1262.85     34.50 o 
   0   1   4      313.97      310.03      7.55 o 
   1   1   4      461.65      569.04     15.88 o 
   2   1   4      430.66      423.76     12.03 o 
   3   1   4       41.41       52.11      2.35 o 
   4   1   4      165.91      165.35      6.91 o 
   5   1   4      114.00      107.98      5.32 o 
   6   1   4      425.26      431.42     16.87 o 
   7   1   4        5.03        5.47      1.66 o 
   8   1   4        6.13        5.63      2.06 o 
   9   1   4       30.59       32.42      3.73 o 
  10   1   4       48.16       40.58      4.68 o 
 -13   2   4       25.62       23.54      3.41 o 
 -12   2   4      116.76      110.17      7.69 o 
 -11   2   4        9.78        8.48      2.06 o 
 -10   2   4      117.59      107.79      7.37 o 
  -9   2   4        0.61        1.43      1.35 o 
  -8   2   4      943.47      924.41     44.23 o 
  -7   2   4       29.63       33.29      2.93 o 
  -6   2   4      368.99      354.45     18.15 o 
  -5   2   4        9.23        9.83      1.35 o 
  -4   2   4     1519.78     1661.29     78.23 o 
  -3   2   4      112.87      119.92      6.34 o 
  -2   2   4      967.94      976.01     46.92 o 
  -1   2   4      249.26      234.05     11.10 o 
   0   2   4      295.14      298.85     17.04 o 
   1   2   4      135.65      160.82      8.48 o 
   2   2   4      181.55      172.47      9.27 o 
   3   2   4      264.21      232.23     12.76 o 
   4   2   4       76.68       73.87      5.31 o 
   5   2   4       79.31       74.11      5.39 o 
   6   2   4      356.04      328.06     18.47 o 
   7   2   4        4.50        3.49      1.74 o 
   8   2   4        4.49        2.77      1.74 o 
   9   2   4       55.39       53.10      5.15 o 
  10   2   4        2.90        3.65      2.22 o 
 -13   3   4       26.38       28.06      3.88 o 
 -12   3   4       24.40       25.44      3.49 o 
 -11   3   4       20.23       22.91      3.25 o 
 -10   3   4       37.19       38.92      3.80 o 
  -9   3   4      800.75      770.64     39.39 o 
  -8   3   4      101.63      110.41      6.74 o 
  -7   3   4       94.60       97.09      6.02 o 
  -6   3   4      192.06      208.37     10.62 o 
  -5   3   4      175.20      162.80      8.96 o 
  -4   3   4      266.63      282.80     13.95 o 
  -3   3   4      658.64      700.82     32.73 o 
  -2   3   4      346.25      354.37     17.20 o 
  -1   3   4     1180.52     1225.95     41.02 o 
   0   3   4      411.28      392.81     20.21 o 
   1   3   4       87.52      119.05      6.82 o 
   2   3   4      334.19      321.64     16.72 o 
   3   3   4       62.70       72.05      5.15 o 
   4   3   4       83.38       81.00      5.63 o 
   5   3   4      138.73      133.32      8.40 o 
   6   3   4      290.92      278.52     15.85 o 
   7   3   4       13.11       14.43      2.77 o 
   8   3   4       37.02       30.83      3.88 o 
   9   3   4       30.30       35.98      4.44 o 
  10   3   4       25.86       29.80      4.44 o 
 -12   4   4       37.68       40.03      4.44 o 
 -11   4   4       27.60       27.03      3.65 o 
 -10   4   4       77.14       81.88      6.26 o 
  -9   4   4       16.89       12.05      2.38 o 
  -8   4   4      326.01      331.07     16.96 o 
  -7   4   4       23.42       24.17      2.85 o 
  -6   4   4      219.99      209.25     11.49 o 
  -5   4   4        6.44        6.34      1.35 o 
  -4   4   4      321.91      318.63     16.80 o 
  -3   4   4      352.03      328.93     17.36 o 
  -2   4   4     1257.49     1273.96     42.03 o 
  -1   4   4      160.81      165.60      6.04 o 
   0   4   4      314.07      323.22     16.01 o 
   1   4   4        1.15        1.90      1.19 o 
   2   4   4       55.52       47.79      4.04 o 
   3   4   4      206.74      194.90     11.73 o 
   4   4   4       17.88       18.55      2.77 o 
   5   4   4      206.85      170.33     10.94 o 
   6   4   4      140.27      134.03      9.35 o 
   7   4   4       16.46       15.22      3.09 o 
   8   4   4        3.79        4.68      2.14 o 
   9   4   4       36.02       32.73      4.52 o 
 -11   5   4       20.22       25.68      3.65 o 
 -10   5   4       21.55       16.33      2.93 o 
  -9   5   4      158.60      169.14      9.99 o 
  -8   5   4       46.41       41.61      3.88 o 
  -7   5   4      166.83      180.79     10.07 o 
  -6   5   4       30.18       25.44      2.77 o 
  -5   5   4       57.86       57.62      3.96 o 
  -4   5   4        1.91        1.59      1.03 o 
  -3   5   4      167.54      168.24      6.29 o 
  -2   5   4       51.17       51.46      2.36 o 
  -1   5   4      157.36      154.08      9.04 o 
   0   5   4      148.99      136.88      8.48 o 
   1   5   4       13.58       14.82      2.22 o 
   2   5   4       67.76       61.27      4.99 o 
   3   5   4       92.40       84.65      6.26 o 
   4   5   4       28.81       27.19      3.57 o 
   5   5   4       16.61       11.81      2.54 o 
   6   5   4       59.10       57.78      5.55 o 
   7   5   4       11.08       14.74      3.01 o 
   8   5   4       61.85       71.25      6.50 o 
 -10   6   4       20.65       14.98      3.01 o 
  -9   6   4       30.02       32.58      3.88 o 
  -8   6   4       68.35       78.15      5.71 o 
  -7   6   4        0.46        0.32      1.43 o 
  -6   6   4       48.92       49.93      4.12 o 
  -5   6   4        0.68       -0.32      1.03 o 
  -4   6   4       42.58       42.96      3.65 o 
  -3   6   4      209.74      217.96     11.49 o 
  -2   6   4      630.12      602.38     30.75 o 
  -1   6   4      128.28      129.75      8.16 o 
   0   6   4       16.28       18.07      2.46 o 
   1   6   4        4.54        2.46      1.35 o 
   2   6   4        3.58        3.17      1.51 o 
   3   6   4       25.66       25.13      3.41 o 
   4   6   4        0.29       -1.11      1.11 o 
   5   6   4       90.31       88.53      6.97 o 
   6   6   4       81.82       64.20      6.26 o 
   7   6   4        7.27       13.16      3.25 o 
  -9   7   4       29.34       35.75      4.04 o 
  -8   7   4       64.17       66.10      5.39 o 
  -4   7   4       22.79       20.05      2.62 o 
  -3   7   4       41.21       41.61      3.80 o 
  -2   7   4       48.42       50.96      4.28 o 
  -1   7   4        6.64       10.54      2.06 o 
   0   7   4       26.79       25.28      3.17 o 
   1   7   4        4.85        3.41      1.51 o 
   2   7   4       27.92       25.76      3.49 o 
   3   7   4       41.51       43.20      4.44 o 
   4   7   4       11.39        8.32      2.54 o 
   5   7   4        8.66       13.16      3.17 o 
   6   7   4        2.03        2.38      2.46 o 
  -1   8   4       63.06       70.22      5.63 o 
   0   8   4        7.71        7.53      2.06 o 
   1   8   4        3.91        3.09      1.74 o 
   2   8   4        4.84        3.25      1.82 o 
   3   8   4        2.16        0.71      1.74 o 
   4   8   4        7.87        8.88      2.62 o 
  -7  -8   5       18.82       16.25      3.33 o 
  -6  -8   5        5.45        7.36      1.69 o 
  -5  -8   5        1.72        1.76      1.26 o 
  -4  -8   5       27.02       21.01      2.41 o 
  -3  -8   5       29.43       24.52      1.82 o 
  -2  -8   5       44.19       46.89      2.07 o 
  -1  -8   5        1.90        2.16      0.93 o 
   0  -8   5       11.49       13.09      1.53 o 
   1  -8   5        4.60        1.87      1.15 o 
   2  -8   5       22.08       20.42      2.38 o 
   3  -8   5        2.61        3.25      2.06 o 
  -9  -7   5       17.14       20.29      3.33 o 
  -8  -7   5        2.81        2.43      1.37 o 
  -7  -7   5       16.20       17.89      1.72 o 
  -6  -7   5       10.33        9.86      2.01 o 
  -5  -7   5       29.01       31.25      2.10 o 
  -4  -7   5        7.82        8.02      1.01 o 
  -3  -7   5       53.78       50.89      2.03 o 
  -2  -7   5       27.06       28.60      1.58 o 
  -1  -7   5       10.85       13.28      1.06 o 
   0  -7   5       48.80       43.24      2.07 o 
   1  -7   5       43.87       42.99      2.45 o 
   2  -7   5       71.15       69.56      3.25 o 
   3  -7   5       19.28       20.09      2.21 o 
   4  -7   5        0.44        0.72      1.43 o 
   5  -7   5       32.62       34.87      4.12 o 
 -10  -6   5       12.94       13.24      2.77 o 
  -9  -6   5       11.76       14.71      2.18 o 
  -8  -6   5        8.27        8.54      1.67 o 
  -7  -6   5       59.27       59.33      2.77 o 
  -6  -6   5       34.72       38.23      1.81 o 
  -5  -6   5        7.80        8.01      0.89 o 
  -4  -6   5       70.65       70.68      2.57 o 
  -3  -6   5       43.52       43.27      1.92 o 
  -2  -6   5      105.63      104.27      3.56 o 
  -1  -6   5       33.38       31.22      1.63 o 
   0  -6   5       22.89       23.82      1.25 o 
   1  -6   5       47.89       45.43      2.65 o 
   2  -6   5       71.95       71.88      4.88 o 
   3  -6   5       28.46       27.86      1.88 o 
   4  -6   5       47.57       41.27      2.89 o 
   5  -6   5       17.21       16.57      2.85 o 
   6  -6   5      106.76      110.65      7.53 o 
 -10  -5   5       37.67       38.80      3.25 o 
  -9  -5   5       45.03       44.68      2.48 o 
  -8  -5   5        7.07        6.98      0.84 o 
  -7  -5   5        6.93        7.43      1.18 o 
  -6  -5   5       20.28       20.93      1.48 o 
  -5  -5   5      164.57      151.91      4.31 o 
  -4  -5   5       99.51       93.18      2.99 o 
  -3  -5   5      110.68      105.97      3.30 o 
  -2  -5   5      149.11      152.26      4.36 o 
  -1  -5   5      239.06      238.02      6.21 o 
   0  -5   5      194.15      186.45      5.13 o 
   1  -5   5       66.04       67.22      2.40 o 
   2  -5   5      107.07      106.05      5.75 o 
   3  -5   5       72.24       67.13      2.82 o 
   4  -5   5        2.61        3.02      1.07 o 
   5  -5   5       41.54       42.32      3.88 o 
   6  -5   5       95.90       92.58      6.34 o 
   7  -5   5        9.57       11.25      2.85 o 
 -12  -4   5       19.88       21.88      2.69 o 
 -11  -4   5       10.31       13.55      2.06 o 
 -10  -4   5       47.09       47.73      2.71 o 
  -9  -4   5        6.85        6.24      0.77 o 
  -8  -4   5       92.06       91.00      3.34 o 
  -7  -4   5        8.94       10.40      0.86 o 
  -6  -4   5       39.76       41.81      1.67 o 
  -5  -4   5        0.10        1.08      0.44 o 
  -4  -4   5       14.18       19.09      1.64 o 
  -3  -4   5       14.62       15.88      0.98 o 
  -2  -4   5       78.74       73.20      2.41 o 
  -1  -4   5      144.10      137.74      3.86 o 
   0  -4   5       80.42       80.90      2.59 o 
   1  -4   5       77.10       70.86      2.37 o 
   2  -4   5      206.85      225.34      6.59 o 
   3  -4   5      187.02      184.79     11.87 o 
   4  -4   5       65.77       66.94      3.28 o 
   5  -4   5      110.73      110.57      6.82 o 
   6  -4   5      236.85      239.73     10.07 o 
   7  -4   5       23.72       26.79      3.80 o 
   8  -4   5        2.34        0.00      1.35 o 
 -13  -3   5       14.31       14.19      2.46 o 
 -12  -3   5        8.96       11.02      1.98 o 
 -11  -3   5      109.14      118.73      7.05 o 
 -10  -3   5      131.70      127.92      4.35 o 
  -9  -3   5       43.22       46.89      1.81 o 
  -8  -3   5       19.25       20.14      1.48 o 
  -7  -3   5        8.51        7.65      0.70 o 
  -6  -3   5       67.60       66.15      2.14 o 
  -5  -3   5      617.87      599.80     13.82 o 
  -4  -3   5      414.57      405.96      9.64 o 
  -3  -3   5       96.51      106.05      2.97 o 
  -2  -3   5      277.01      281.48      6.80 o 
  -1  -3   5      679.41      674.80     15.57 o 
   0  -3   5      218.36      233.38      5.90 o 
   1  -3   5      312.17      326.60      7.95 o 
   2  -3   5      144.54      142.89      4.33 o 
   3  -3   5       78.93       86.52      2.91 o 
   4  -3   5       36.88       33.31      1.96 o 
   5  -3   5      302.44      293.88     11.39 o 
   6  -3   5      163.11      174.05     12.36 o 
   7  -3   5        0.43        2.14      1.51 o 
   8  -3   5        4.01        4.68      1.98 o 
   9  -3   5       39.89       41.29      5.15 o 
 -13  -2   5       30.86       35.03      3.57 o 
 -12  -2   5       43.67       35.59      3.49 o 
 -11  -2   5        3.33        4.60      1.43 o 
 -10  -2   5       52.75       52.96      1.96 o 
  -9  -2   5      196.83      195.12      5.06 o 
  -8  -2   5      163.75      157.18      4.19 o 
  -7  -2   5       49.43       44.82      1.68 o 
  -6  -2   5      130.85      130.84      3.50 o 
  -5  -2   5       51.83       57.34      2.57 o 
  -4  -2   5       78.20       67.98      2.04 o 
  -3  -2   5       40.61       42.62      1.44 o 
  -2  -2   5      157.98      155.97      3.98 o 
  -1  -2   5      188.27      183.70      4.64 o 
   0  -2   5      151.77      171.32      3.83 o 
   1  -2   5       31.27       32.78      1.07 o 
   2  -2   5      371.96      379.74     10.08 o 
   3  -2   5      530.53      508.02     11.72 o 
   4  -2   5       24.81       27.43      1.82 o 
   5  -2   5      267.78      238.15     13.55 o 
   6  -2   5      428.47      414.45     28.14 o 
   7  -2   5      167.56      171.60     12.52 o 
   8  -2   5       17.23       13.87      2.77 o 
   9  -2   5       80.88      102.56      9.04 o 
 -13  -1   5       16.61       25.44      3.09 o 
 -12  -1   5       54.32       49.62      4.20 o 
 -11  -1   5       74.77       75.30      5.23 o 
 -10  -1   5      539.03      551.40     14.86 o 
  -9  -1   5        9.61       10.42      0.93 o 
  -8  -1   5       19.28       18.05      0.96 o 
  -7  -1   5      103.48       93.26      3.14 o 
  -6  -1   5      235.45      233.45      6.66 o 
  -5  -1   5     1035.96      961.80     35.33 o 
  -4  -1   5      589.16      590.18     19.48 o 
  -3  -1   5      371.31      440.30     11.42 o 
  -2  -1   5      360.65      384.79     10.40 o 
  -1  -1   5     1330.63     1344.11     34.78 o 
   0  -1   5        5.12        2.58      0.51 o 
   1  -1   5      634.32      709.22     16.47 o 
   2  -1   5       26.36       29.17      2.35 o 
   3  -1   5      124.07      138.76      5.62 o 
   4  -1   5      210.64      217.08      5.61 o 
   5  -1   5      682.33      668.85     25.75 o 
   6  -1   5       40.15       36.98      4.12 o 
   7  -1   5       35.08       31.40      7.01 o 
   8  -1   5        9.05       10.97      2.46 o 
   9  -1   5       62.42       66.66      6.82 o 
  10  -1   5        7.25        7.05      2.46 o 
 -14   0   5       10.37        5.39      2.14 o 
 -13   0   5       49.21       52.79      4.76 o 
 -12   0   5       72.06       67.13      5.15 o 
 -11   0   5        0.79        4.20      1.43 o 
 -10   0   5       17.18       20.37      2.54 o 
  -9   0   5      362.20      362.06     18.55 o 
  -8   0   5        0.14       -0.05      0.59 o 
  -7   0   5       62.80       56.04      2.58 o 
  -6   0   5       62.89       70.79      2.97 o 
  -5   0   5      162.72      209.42      7.30 o 
  -4   0   5        1.19        1.40      0.35 o 
  -3   0   5        0.28        0.90      0.29 o 
  -2   0   5      601.25      614.55     16.14 o 
  -1   0   5      306.36      328.84      8.87 o 
   0   0   5      152.39      180.17      7.32 o 
   1   0   5       98.97      106.11      3.00 o 
   2   0   5      383.30      379.21     11.10 o 
   3   0   5      693.91      676.56     16.26 o 
   4   0   5       16.78       17.12      1.03 o 
   5   0   5      217.62      197.00     11.89 o 
   6   0   5      432.94      411.52     22.71 o 
   7   0   5      245.41      195.17     31.78 o 
   8   0   5       33.20       31.04      4.56 o 
   9   0   5       89.01       63.80      5.47 o 
  10   0   5        9.29       13.63      2.69 o 
 -13   1   5       16.74       26.31      3.49 o 
 -12   1   5       54.61       50.88      4.52 o 
 -11   1   5       74.30       69.59      5.31 o 
 -10   1   5      539.75      538.57     27.50 o 
  -9   1   5        9.97       11.18      1.90 o 
  -8   1   5       19.48       14.27      2.06 o 
  -7   1   5      104.19      100.03      5.71 o 
  -6   1   5      235.55      237.54     12.05 o 
  -5   1   5     1036.58      988.96     31.23 o 
  -4   1   5      588.42      585.54     19.06 o 
  -3   1   5      372.37      413.21     12.18 o 
  -2   1   5      361.34      389.53     11.13 o 
  -1   1   5     1332.27     1358.63     37.70 o 
   0   1   5        5.72        3.48      0.65 o 
   1   1   5      633.13      716.12     17.42 o 
   2   1   5       26.05       28.04      2.85 o 
   3   1   5      124.16      140.53      6.35 o 
   4   1   5      211.70      213.67      9.25 o 
   5   1   5      682.77      669.47     26.03 o 
   6   1   5       38.68       38.31      3.80 o 
   7   1   5       35.18       29.80      3.41 o 
   8   1   5        9.04        9.51      2.38 o 
   9   1   5       62.35       76.41      6.10 o 
  10   1   5        7.19        5.23      2.38 o 
 -13   2   5       31.02       32.66      3.80 o 
 -12   2   5       43.40       38.76      4.04 o 
 -11   2   5        3.26        0.32      1.51 o 
 -10   2   5       53.25       55.56      4.44 o 
  -9   2   5      198.05      184.36     10.70 o 
  -8   2   5      159.44      155.51      8.88 o 
  -7   2   5       49.64       44.78      3.33 o 
  -6   2   5      132.21      125.07      7.13 o 
  -5   2   5       50.91       53.74      3.49 o 
  -4   2   5       75.67       63.88      3.80 o 
  -3   2   5       40.07       40.50      2.54 o 
  -2   2   5      158.94      153.61      7.69 o 
  -1   2   5      188.24      189.59      8.44 o 
   0   2   5      151.38      168.18      9.04 o 
   1   2   5       31.58       34.40      2.93 o 
   2   2   5      371.80      380.69     19.50 o 
   3   2   5      529.84      529.54     25.92 o 
   4   2   5       24.39       29.09      3.17 o 
   5   2   5      269.05      271.54     13.87 o 
   6   2   5      428.51      456.54     22.99 o 
   7   2   5      167.93      159.95     10.30 o 
   8   2   5       17.26       14.74      2.85 o 
   9   2   5       81.03      103.67      7.85 o 
 -13   3   5       14.59       17.04      3.17 o 
 -12   3   5        8.92       10.70      2.46 o 
 -11   3   5      108.03      105.89      7.45 o 
 -10   3   5      132.34      126.50      8.08 o 
  -9   3   5       44.10       40.82      3.80 o 
  -8   3   5       19.42       18.86      2.38 o 
  -7   3   5        9.08        8.16      1.51 o 
  -6   3   5       67.71       58.65      4.12 o 
  -5   3   5      618.42      579.39     28.77 o 
  -4   3   5      414.66      403.67     19.74 o 
  -3   3   5       97.98      101.06      5.39 o 
  -2   3   5      277.02      264.57     13.32 o 
  -1   3   5      679.64      677.68     23.02 o 
   0   3   5      214.62      254.11     12.76 o 
   1   3   5      311.14      343.20     17.28 o 
   2   3   5      143.79      138.39      8.48 o 
   3   3   5       78.37       85.68      6.02 o 
   4   3   5       37.61       31.39      3.49 o 
   5   3   5      303.29      285.18     16.17 o 
   6   3   5      161.42      154.24     10.30 o 
   7   3   5        0.46       -0.48      1.51 o 
   8   3   5        4.04        3.41      2.06 o 
   9   3   5       39.80       37.17      4.68 o 
 -12   4   5       19.60       21.32      3.33 o 
 -11   4   5       10.19        8.40      2.38 o 
 -10   4   5       47.78       42.80      4.36 o 
  -9   4   5        7.14        7.21      2.06 o 
  -8   4   5       90.58       84.17      5.94 o 
  -7   4   5        8.50        8.64      1.82 o 
  -6   4   5       40.44       43.28      3.33 o 
  -5   4   5        0.10        1.35      0.95 o 
  -4   4   5       13.57       18.63      1.74 o 
  -3   4   5       14.49       14.03      1.35 o 
  -2   4   5       77.52       74.98      3.07 o 
  -1   4   5      143.77      139.50      8.16 o 
   0   4   5       80.00       90.28      5.71 o 
   1   4   5       77.34       75.38      5.23 o 
   2   4   5      206.99      217.17     12.68 o 
   3   4   5      186.91      175.01     10.78 o 
   4   4   5       64.87       63.17      5.39 o 
   5   4   5      111.88      116.91      8.08 o 
   6   4   5      237.27      247.45     14.58 o 
   7   4   5       23.84       24.89      3.73 o 
   8   4   5        2.38        2.62      2.22 o 
 -11   5   5       93.03      106.21      7.61 o 
 -10   5   5       37.96       42.64      4.20 o 
  -9   5   5       45.46       43.12      4.20 o 
  -8   5   5        7.14        8.32      2.06 o 
  -7   5   5        7.29        7.53      1.74 o 
  -6   5   5       20.26       20.21      2.38 o 
  -5   5   5      164.58      149.64      8.32 o 
  -4   5   5      100.24       98.20      5.47 o 
  -3   5   5      111.89      112.15      6.82 o 
  -2   5   5      149.87      139.26      8.72 o 
  -1   5   5      239.99      228.19     13.00 o 
   0   5   5      191.71      191.41     10.86 o 
   1   5   5       65.92       64.76      5.15 o 
   2   5   5      106.41      106.29      7.29 o 
   3   5   5       72.13       62.85      5.39 o 
   4   5   5        2.75        4.60      1.90 o 
   5   5   5       41.62       43.75      4.60 o 
   6   5   5       95.44       93.37      7.45 o 
   7   5   5        9.48       14.19      3.17 o 
 -10   6   5       13.30       14.11      2.69 o 
  -9   6   5       11.55       12.21      2.54 o 
  -8   6   5        8.04        8.80      2.14 o 
  -7   6   5       58.70       64.76      4.76 o 
  -6   6   5       34.89       40.66      3.41 o 
  -4   6   5       69.89       68.24      5.07 o 
  -3   6   5       43.44       34.80      3.49 o 
  -2   6   5      104.82      102.09      6.90 o 
  -1   6   5       33.48       29.64      3.17 o 
   0   6   5       22.70       23.14      2.93 o 
   1   6   5       48.17       37.89      3.96 o 
   2   6   5       71.86       79.74      6.02 o 
   3   6   5       28.63       23.54      3.33 o 
   4   6   5       47.19       45.42      4.76 o 
   5   6   5       17.61       16.25      3.25 o 
   6   6   5      107.02      111.68      8.72 o 
  -5   7   5       28.89       29.64      3.17 o 
  -4   7   5        8.00        7.13      1.82 o 
  -3   7   5       54.37       53.90      4.52 o 
  -2   7   5       27.40       20.45      2.93 o 
  -1   7   5       10.92       13.47      2.46 o 
   0   7   5       48.22       39.95      4.12 o 
   1   7   5       43.54       38.44      4.20 o 
   2   7   5       70.72       71.49      5.94 o 
   3   7   5       19.38       25.60      3.65 o 
   4   7   5        0.44        0.55      1.59 o 
   5   7   5       32.38       29.88      4.36 o 
  -2   8   5       44.04       42.01      4.36 o 
  -1   8   5        1.86        2.54      1.59 o 
   0   8   5       11.39       13.08      2.62 o 
   1   8   5        4.68        3.73      1.90 o 
   2   8   5       21.98       24.10      3.57 o 
   3   8   5        2.71        3.41      2.06 o 
  -6  -8   6        6.35        6.51      2.89 o 
  -5  -8   6       26.94       28.63      2.72 o 
  -4  -8   6       16.72       20.09      2.30 o 
  -3  -8   6       19.00       16.19      2.08 o 
  -2  -8   6       12.59       14.08      1.37 o 
  -1  -8   6       12.79       11.80      1.57 o 
   0  -8   6        9.68        7.31      1.74 o 
   1  -8   6       10.37       12.07      1.93 o 
  -9  -7   6       44.51       56.67      5.55 o 
  -8  -7   6        8.93        5.72      1.54 o 
  -7  -7   6       24.58       33.16      2.32 o 
  -6  -7   6        5.31        5.52      1.01 o 
  -5  -7   6        3.16        4.04      0.87 o 
  -4  -7   6       63.84       64.06      2.65 o 
  -3  -7   6      343.25      327.88      8.65 o 
  -2  -7   6      137.61      135.86      5.07 o 
  -1  -7   6        6.28        6.25      0.85 o 
   0  -7   6       85.01       85.18      3.11 o 
   1  -7   6       20.63       17.97      1.71 o 
   2  -7   6       15.14       13.28      2.60 o 
   3  -7   6       11.92        9.67      1.71 o 
   4  -7   6       12.92       13.55      2.93 o 
 -10  -6   6       51.40       38.84      4.44 o 
  -9  -6   6        6.67       10.35      1.27 o 
  -8  -6   6      272.13      259.57     10.13 o 
  -7  -6   6       66.32       69.17      2.63 o 
  -6  -6   6       21.47       23.16      1.56 o 
  -5  -6   6       53.26       53.35      2.33 o 
  -4  -6   6      120.31      125.63      4.48 o 
  -3  -6   6       43.00       46.98      3.02 o 
  -2  -6   6       57.92       58.49      2.34 o 
  -1  -6   6       86.47       79.54      2.87 o 
   0  -6   6       16.47       24.48      1.49 o 
   1  -6   6       20.10       20.09      1.65 o 
   2  -6   6      117.16      114.42      4.29 o 
   3  -6   6       29.29       29.93      2.44 o 
   4  -6   6       49.46       52.31      4.76 o 
   5  -6   6       70.03       64.36      5.47 o 
   6  -6   6        9.67       11.02      2.54 o 
 -11  -5   6       24.99       32.28      2.41 o 
 -10  -5   6       96.64      102.99      3.98 o 
  -9  -5   6       61.89       63.11      2.42 o 
  -8  -5   6       57.37       57.12      2.89 o 
  -7  -5   6      153.65      157.17      4.57 o 
  -6  -5   6        1.04        1.18      0.55 o 
  -5  -5   6       37.46       34.72      1.63 o 
  -4  -5   6      156.93      156.82      4.49 o 
  -3  -5   6      655.49      651.21     15.41 o 
  -2  -5   6      431.80      419.75     10.34 o 
  -1  -5   6       91.35       94.01      3.05 o 
   0  -5   6      388.69      391.19      9.60 o 
   1  -5   6      102.76      102.68      3.30 o 
   2  -5   6       36.89       32.38      1.86 o 
   3  -5   6       48.80       43.89      2.77 o 
   4  -5   6       61.60       51.12      4.44 o 
   5  -5   6       54.35       52.79      4.44 o 
   6  -5   6        7.12        5.68      1.33 o 
   7  -5   6        2.04        1.59      1.82 o 
 -12  -4   6       13.03       13.79      2.22 o 
 -11  -4   6       45.81       47.83      2.94 o 
 -10  -4   6      101.76      103.44      3.87 o 
  -9  -4   6       77.72       79.59      3.29 o 
  -8  -4   6      533.17      510.44     14.59 o 
  -7  -4   6       53.01       55.71      2.31 o 
  -6  -4   6       52.17       52.40      2.00 o 
  -5  -4   6       90.15       96.37      2.98 o 
  -4  -4   6      622.71      615.72     14.51 o 
  -3  -4   6      271.75      260.22      6.64 o 
  -2  -4   6      158.01      148.44      4.16 o 
  -1  -4   6       85.81       88.14      2.77 o 
   0  -4   6       10.67       10.12      0.86 o 
   1  -4   6       39.19       36.71      1.59 o 
   2  -4   6      204.86      205.22      6.18 o 
   3  -4   6       95.77       90.24      4.09 o 
   4  -4   6       40.71       40.34      3.57 o 
   5  -4   6       54.24       51.28      4.04 o 
   6  -4   6        6.46        5.79      2.06 o 
   7  -4   6       99.55      114.37      9.83 o 
   8  -4   6        6.31        4.60      2.22 o 
 -13  -3   6       22.47       24.41      3.09 o 
 -12  -3   6       37.88       43.59      3.80 o 
 -11  -3   6       33.41       34.50      2.30 o 
 -10  -3   6      134.10      135.68      3.94 o 
  -9  -3   6      248.04      256.45      6.57 o 
  -8  -3   6      100.80      100.99      3.08 o 
  -7  -3   6      375.61      388.24      9.37 o 
  -6  -3   6       39.35       39.17      1.59 o 
  -5  -3   6      127.98      135.44      3.77 o 
  -4  -3   6       49.23       48.26      1.76 o 
  -3  -3   6      479.90      506.33     11.82 o 
  -2  -3   6       95.43       88.83      2.67 o 
  -1  -3   6      571.56      565.30     13.25 o 
   0  -3   6      604.60      598.88     12.56 o 
   1  -3   6      165.24      166.85      4.47 o 
   2  -3   6       33.07       31.67      1.55 o 
   3  -3   6       57.84       65.83      2.42 o 
   4  -3   6       38.26       36.22      3.01 o 
   5  -3   6       96.11       93.86      4.66 o 
   6  -3   6       40.01       47.48      5.15 o 
   7  -3   6       12.00       13.95      2.93 o 
   8  -3   6       36.27       36.30      4.76 o 
 -13  -2   6        7.03        9.67      2.14 o 
 -12  -2   6       26.35       32.02      3.25 o 
 -11  -2   6       16.37       20.19      1.71 o 
 -10  -2   6      116.26      117.42      3.45 o 
  -9  -2   6      254.68      257.22      6.50 o 
  -8  -2   6      814.91      784.82     18.04 o 
  -7  -2   6      188.93      188.08      5.19 o 
  -6  -2   6      202.92      216.84      5.49 o 
  -5  -2   6      158.54      149.06      3.98 o 
  -4  -2   6     2281.72     2319.54     60.34 o 
  -3  -2   6      606.58      603.21     13.91 o 
  -2  -2   6      200.32      191.43      4.80 o 
  -1  -2   6       11.02       12.62      1.31 o 
   0  -2   6       39.09       50.78      1.49 o 
   1  -2   6      140.56      147.36      3.48 o 
   2  -2   6      218.38      205.39      5.10 o 
   3  -2   6      541.91      522.53     11.28 o 
   4  -2   6      102.69      108.97      6.66 o 
   5  -2   6       70.58       72.52      6.50 o 
   6  -2   6       68.62       64.91      6.26 o 
   7  -2   6      129.22      132.21     10.62 o 
   8  -2   6       11.20       13.47      2.85 o 
   9  -2   6        8.22       11.10      2.85 o 
 -14  -1   6        0.26        1.03      1.59 o 
 -13  -1   6        6.80       11.02      2.22 o 
 -12  -1   6       81.41       91.47      6.26 o 
 -11  -1   6       69.28       68.00      3.36 o 
 -10  -1   6      102.21       93.59      3.31 o 
  -9  -1   6      617.03      612.35     16.48 o 
  -8  -1   6      385.76      374.83     10.46 o 
  -7  -1   6      396.99      376.47     10.43 o 
  -6  -1   6      135.99      132.70      4.07 o 
  -5  -1   6      521.69      579.94     15.32 o 
  -4  -1   6      168.66      214.32      6.05 o 
  -3  -1   6       14.54       14.35      0.89 o 
  -2  -1   6       22.57       24.49      1.29 o 
  -1  -1   6     3058.96     3305.66     83.26 o 
   0  -1   6      912.22      925.70     21.18 o 
   1  -1   6      262.54      266.45      6.64 o 
   2  -1   6       21.08       21.70      0.87 o 
   3  -1   6      195.86      190.27      6.31 o 
   4  -1   6        1.06        0.68      0.78 o 
   5  -1   6      346.15      325.70     13.37 o 
   6  -1   6      136.37      150.20     10.62 o 
   7  -1   6       14.08        9.43      2.46 o 
   8  -1   6       58.22       55.96      5.94 o 
   9  -1   6       36.60       46.76      5.39 o 
 -14   0   6      186.73      216.06     12.76 o 
 -13   0   6        0.36        1.19      1.43 o 
 -12   0   6        7.31        7.85      1.98 o 
 -11   0   6       20.84       18.23      2.38 o 
 -10   0   6      158.10      157.89      9.11 o 
  -9   0   6      208.31      213.56      7.83 o 
  -8   0   6      708.73      698.45     22.99 o 
  -7   0   6      145.87      131.29      5.01 o 
  -6   0   6       77.72      111.46      4.48 o 
  -5   0   6       30.49       27.43      1.54 o 
  -4   0   6     3470.19     3498.03    110.41 o 
  -3   0   6      752.37      734.14     19.32 o 
  -2   0   6        8.04        9.56      0.68 o 
  -1   0   6      216.18      235.85     11.91 o 
   0   0   6      103.34      140.81      3.90 o 
   1   0   6      434.68      459.63     11.52 o 
   2   0   6      129.42      131.10      4.33 o 
   3   0   6      731.05      670.91     19.41 o 
   4   0   6      223.07      225.40      9.54 o 
   5   0   6      104.01      112.94      5.94 o 
   6   0   6      124.50      111.67      5.66 o 
   7   0   6       85.88       89.17      4.93 o 
   8   0   6       10.22       10.54      3.73 o 
   9   0   6        0.09       -1.19      1.59 o 
 -14   1   6        0.25        1.03      1.66 o 
 -13   1   6        6.78        7.45      2.14 o 
 -12   1   6       81.42       89.01      6.34 o 
 -11   1   6       70.23       67.37      5.07 o 
 -10   1   6      101.86       90.36      6.10 o 
  -9   1   6      616.03      612.52     30.28 o 
  -8   1   6      386.05      375.77     18.94 o 
  -7   1   6      396.57      378.15     18.86 o 
  -6   1   6      135.87      126.01      4.90 o 
  -5   1   6      522.04      558.85     18.69 o 
  -4   1   6      168.66      204.23      6.30 o 
  -3   1   6       13.91       14.63      0.81 o 
  -2   1   6       22.55       21.71      1.06 o 
  -1   1   6     3060.93     3195.46     90.50 o 
   0   1   6      913.34      923.15     22.53 o 
   1   1   6      263.39      277.29      7.06 o 
   2   1   6       21.26       23.74      2.21 o 
   3   1   6      195.78      197.24     21.92 o 
   4   1   6        0.92       -0.18      0.80 o 
   5   1   6      346.84      333.80     13.67 o 
   6   1   6      136.14      122.28     16.21 o 
   7   1   6       13.89       15.46      2.54 o 
   9   1   6       36.65       39.23      4.52 o 
 -13   2   6        6.94        6.82      2.14 o 
 -12   2   6       25.91       30.75      3.49 o 
 -11   2   6       16.18       15.53      2.54 o 
 -10   2   6      116.57      111.52      7.21 o 
  -9   2   6      254.80      251.02     13.63 o 
  -8   2   6      814.87      778.97     38.12 o 
  -7   2   6      188.55      181.58      9.91 o 
  -6   2   6      204.55      213.53     11.18 o 
  -5   2   6      158.61      151.07      7.85 o 
  -4   2   6     2280.15     2306.55    109.06 o 
  -3   2   6      608.46      599.60     28.77 o 
  -2   2   6      201.52      183.88      9.43 o 
  -1   2   6       11.26       13.39      1.11 o 
   0   2   6       38.48       49.74      2.32 o 
   1   2   6      141.14      157.49      8.72 o 
   2   2   6      218.19      211.78     11.65 o 
   3   2   6      541.30      518.12     26.47 o 
   4   2   6      102.48      105.65      7.21 o 
   5   2   6       70.58       69.04      5.55 o 
   6   2   6       68.59       67.29      5.55 o 
   7   2   6      129.17      133.39      9.11 o 
   8   2   6       11.23        4.76      2.14 o 
   9   2   6        8.37        6.42      2.46 o 
 -13   3   6       22.55       24.17      3.57 o 
 -12   3   6       37.66       37.65      4.04 o 
 -11   3   6       34.02       32.89      3.65 o 
 -10   3   6      133.14      130.62      8.24 o 
  -9   3   6      246.62      254.19     13.79 o 
  -8   3   6      100.69      101.45      6.26 o 
  -7   3   6      375.74      377.36     19.42 o 
  -6   3   6       39.68       37.89      2.93 o 
  -5   3   6      128.25      139.81      7.29 o 
  -4   3   6       48.54       48.35      2.93 o 
  -3   3   6      479.45      485.15     24.02 o 
  -2   3   6       96.03       88.61      4.60 o 
  -1   3   6      570.97      571.52     19.54 o 
   0   3   6      605.18      614.42     30.04 o 
   1   3   6      166.60      175.16      9.91 o 
   2   3   6       33.14       33.29      3.33 o 
   3   3   6       56.67       62.77      5.15 o 
   4   3   6       38.46       31.47      3.65 o 
   5   3   6       96.96       98.36      7.13 o 
   6   3   6       39.71       42.09      4.52 o 
   7   3   6       11.86       12.13      2.85 o 
   8   3   6       36.50       38.36      4.68 o 
 -12   4   6       12.73       15.06      2.77 o 
 -11   4   6       45.54       53.82      4.76 o 
 -10   4   6      101.92      100.11      6.90 o 
  -9   4   6       77.96       84.17      5.71 o 
  -8   4   6      533.88      543.72     26.08 o 
  -7   4   6       52.59       57.07      4.04 o 
  -6   4   6       53.29       54.21      3.73 o 
  -5   4   6       90.94       91.94      5.39 o 
  -4   4   6      621.87      625.36     29.64 o 
  -3   4   6      273.50      257.99     12.68 o 
  -2   4   6      159.68      155.27      8.88 o 
  -1   4   6       85.62       81.72      5.79 o 
   0   4   6       10.86        8.08      1.82 o 
   1   4   6       39.37       33.05      3.49 o 
   2   4   6      205.05      206.95     12.05 o 
   3   4   6       95.30       92.50      6.74 o 
   4   4   6       40.67       40.66      4.28 o 
   5   4   6       54.04       43.12      4.83 o 
   6   4   6        6.23        5.31      2.22 o 
   8   4   6        6.27        5.94      2.77 o 
 -11   5   6       25.07       31.23      3.73 o 
 -10   5   6       96.01       97.57      6.97 o 
  -9   5   6       61.31       61.51      4.91 o 
  -8   5   6       57.10       56.27      4.44 o 
  -7   5   6      154.03      162.32      9.04 o 
  -6   5   6        0.97       -0.08      0.87 o 
  -5   5   6       37.72       36.70      2.69 o 
  -3   5   6      654.90      648.90     32.50 o 
  -2   5   6      432.98      423.80     21.80 o 
  -1   5   6       90.18       92.97      6.42 o 
   0   5   6      389.59      363.17     20.29 o 
   1   5   6      103.96      105.18      7.29 o 
   2   5   6       37.15       34.95      3.80 o 
   3   5   6       47.80       41.77      4.36 o 
   4   5   6       62.07       59.21      5.39 o 
   5   5   6       54.67       50.49      5.31 o 
   6   5   6        7.26        6.97      2.62 o 
   7   5   6        2.02        4.44      2.69 o 
 -10   6   6       51.55       59.60      4.91 o 
  -9   6   6        6.71        7.53      2.14 o 
  -8   6   6      272.17      298.49     14.82 o 
  -4   6   6      119.75      119.52      7.85 o 
  -3   6   6       43.33       39.95      3.88 o 
  -2   6   6       58.88       57.70      4.76 o 
  -1   6   6       86.37       75.93      5.87 o 
   0   6   6       16.84       25.05      3.25 o 
   1   6   6       20.27       20.29      3.01 o 
   2   6   6      117.14      110.57      8.08 o 
   3   6   6       28.71       28.61      3.88 o 
   4   6   6       49.68       52.87      5.39 o 
   5   6   6       69.77       68.24      6.34 o 
   6   6   6        9.44       11.65      3.17 o 
  -6   7   6        5.26        5.07      1.74 o 
  -5   7   6        3.18        2.85      1.59 o 
  -4   7   6       63.88       61.19      5.15 o 
  -3   7   6      342.76      319.66     17.83 o 
  -2   7   6      137.91      133.71      8.80 o 
  -1   7   6        6.06        6.82      2.06 o 
   0   7   6       85.37       76.17      6.42 o 
   1   7   6       21.04       20.85      3.25 o 
   2   7   6       15.20       14.19      2.77 o 
   3   7   6       11.71        6.90      2.38 o 
   4   7   6       13.02       14.90      3.33 o 
  -3   8   6       18.98       13.24      2.62 o 
  -2   8   6       12.89       16.25      2.85 o 
  -1   8   6       12.83       11.33      2.69 o 
   0   8   6        9.74        5.15      2.06 o 
   1   8   6       10.42        6.82      2.30 o 
  -5  -8   7       19.67       20.37      3.41 o 
  -4  -8   7        3.89        3.88      1.48 o 
  -3  -8   7       12.70       11.26      1.49 o 
  -2  -8   7       25.70       27.54      2.08 o 
  -1  -8   7        8.23        7.61      2.54 o 
   0  -8   7       14.96       15.06      3.01 o 
  -8  -7   7       25.63       31.86      3.80 o 
  -7  -7   7       30.97       34.52      2.66 o 
  -6  -7   7       46.43       49.48      2.89 o 
  -5  -7   7       24.02       25.93      3.04 o 
  -4  -7   7       85.94       84.61      3.20 o 
  -3  -7   7       31.82       38.49      3.24 o 
  -2  -7   7       45.00       44.28      2.18 o 
  -1  -7   7       47.72       49.72      2.33 o 
   0  -7   7        5.72        6.61      1.88 o 
   1  -7   7        6.36        8.31      1.32 o 
   2  -7   7       25.07       27.52      2.61 o 
   3  -7   7       47.90       50.96      4.91 o 
 -10  -6   7       46.74       52.91      3.43 o 
  -9  -6   7       40.28       38.32      1.98 o 
  -8  -6   7        9.89       11.17      1.14 o 
  -7  -6   7       21.89       19.47      1.39 o 
  -6  -6   7       47.39       47.94      2.15 o 
  -5  -6   7       15.86       14.90      1.23 o 
  -4  -6   7       27.30       30.62      2.02 o 
  -3  -6   7        0.66        0.49      0.60 o 
  -2  -6   7      124.05      119.31      3.85 o 
  -1  -6   7       33.71       32.28      1.74 o 
   0  -6   7       54.51       59.46      2.45 o 
   1  -6   7      144.33      136.75      4.93 o 
   2  -6   7       54.03       52.46      3.31 o 
   3  -6   7       22.28       25.22      3.17 o 
   4  -6   7       19.98       19.26      3.17 o 
   5  -6   7        1.08        0.55      1.59 o 
 -11  -5   7        8.24       11.00      1.59 o 
 -10  -5   7      104.02      102.14      5.43 o 
  -9  -5   7       22.02       22.96      1.48 o 
  -8  -5   7       56.10       59.29      2.38 o 
  -7  -5   7       85.17       87.97      3.72 o 
  -6  -5   7       85.65       82.57      2.93 o 
  -5  -5   7       25.92       25.24      1.44 o 
  -4  -5   7      108.85      103.57      3.35 o 
  -3  -5   7       53.86       57.42      2.25 o 
  -2  -5   7      126.48      120.45      3.71 o 
  -1  -5   7       43.67       45.47      1.96 o 
   0  -5   7       31.35       31.65      1.62 o 
   1  -5   7        4.79        4.42      0.77 o 
   2  -5   7       58.09       53.76      2.55 o 
   3  -5   7      157.51      159.21      6.59 o 
   4  -5   7       66.58       73.63      5.47 o 
   5  -5   7       29.27       28.85      3.41 o 
   6  -5   7        7.41        8.24      2.62 o 
 -12  -4   7       15.80       17.60      2.54 o 
 -11  -4   7        7.67        8.36      1.12 o 
 -10  -4   7      144.49      145.98      5.41 o 
  -9  -4   7      102.64       92.57      3.12 o 
  -8  -4   7       34.42       34.72      1.71 o 
  -7  -4   7       43.72       40.88      1.80 o 
  -6  -4   7       92.58       91.81      4.34 o 
  -5  -4   7        8.56        8.33      1.34 o 
  -4  -4   7      131.43      127.01      3.75 o 
  -3  -4   7       62.30       60.16      2.21 o 
  -2  -4   7      260.12      261.75      6.77 o 
  -1  -4   7      154.26      148.72      4.24 o 
   0  -4   7      293.78      289.11      7.36 o 
   1  -4   7      252.18      239.13      6.28 o 
   2  -4   7       84.47       83.48      3.12 o 
   3  -4   7       78.84       74.25      3.67 o 
   4  -4   7       20.29       17.75      2.46 o 
   5  -4   7        2.61        2.59      1.04 o 
   6  -4   7        0.55       -0.16      1.27 o 
   7  -4   7       59.25       70.70      7.05 o 
 -13  -3   7       19.36       19.42      2.77 o 
 -12  -3   7       30.82       32.02      3.25 o 
 -11  -3   7       87.50       86.79      2.98 o 
 -10  -3   7      190.52      184.78      5.11 o 
  -9  -3   7       97.32       94.91      3.06 o 
  -8  -3   7      142.13      130.72      3.79 o 
  -7  -3   7      347.47      320.89      8.10 o 
  -6  -3   7      347.73      334.72      9.55 o 
  -5  -3   7       37.87       36.87      2.06 o 
  -4  -3   7      118.02      121.64      3.47 o 
  -3  -3   7      343.02      334.36      9.57 o 
  -2  -3   7      390.28      380.14     16.13 o 
  -1  -3   7        6.10        4.59      0.48 o 
   0  -3   7       87.19       84.08      4.14 o 
   1  -3   7       10.03       10.61      0.82 o 
   2  -3   7       48.21       45.93      1.96 o 
   3  -3   7      608.05      589.17     18.89 o 
   4  -3   7      147.16      149.49      6.52 o 
   5  -3   7        4.21        9.04      2.38 o 
   6  -3   7       48.32       42.25      5.07 o 
   7  -3   7        0.34        1.74      1.51 o 
 -13  -2   7       61.81       76.33      5.63 o 
 -12  -2   7        1.53        0.87      1.11 o 
 -11  -2   7        3.47        3.79      0.82 o 
 -10  -2   7      198.56      192.06      5.22 o 
  -9  -2   7      360.11      338.48      8.40 o 
  -8  -2   7       65.69       57.45      2.10 o 
  -7  -2   7        5.11        4.83      0.62 o 
  -6  -2   7      132.28      133.82      3.74 o 
  -5  -2   7       11.73       11.37      0.81 o 
  -4  -2   7      188.35      172.62      4.54 o 
  -3  -2   7      111.44      106.76      3.07 o 
  -2  -2   7      140.31      141.49      3.81 o 
  -1  -2   7      163.87      173.09      4.53 o 
   0  -2   7      691.43      715.47     14.67 o 
   1  -2   7      287.41      279.56      6.18 o 
   2  -2   7       26.73       25.66      1.12 o 
   3  -2   7      198.65      191.87     11.06 o 
   4  -2   7        4.89        4.46      0.99 o 
   5  -2   7        8.32        4.91      1.82 o 
   6  -2   7        0.04        1.19      1.35 o 
   7  -2   7       94.89      108.27      8.96 o 
   8  -2   7        0.64        1.66      1.82 o 
 -14  -1   7       20.90       23.78      3.17 o 
 -13  -1   7       10.48       10.46      2.30 o 
 -12  -1   7       11.55       13.32      2.22 o 
 -11  -1   7      245.67      243.63      7.42 o 
 -10  -1   7       75.69       70.29      2.87 o 
  -9  -1   7      333.66      326.43     11.30 o 
  -8  -1   7      121.14      104.38      3.61 o 
  -7  -1   7      410.40      384.38     10.57 o 
  -6  -1   7      493.72      494.20     13.36 o 
  -5  -1   7       42.05       43.72      1.97 o 
  -4  -1   7      203.19      209.80      6.14 o 
  -3  -1   7      657.51      636.82     16.75 o 
  -2  -1   7      544.01      526.02     25.47 o 
  -1  -1   7       33.56       30.04      1.64 o 
   0  -1   7       95.17       79.17      5.78 o 
   1  -1   7       69.66       70.53      2.46 o 
   2  -1   7       12.68       12.68      1.05 o 
   3  -1   7     1180.91     1119.38     26.79 o 
   4  -1   7       92.81       86.53     10.54 o 
   5  -1   7       40.41       39.93      2.80 o 
   6  -1   7       57.67       68.01      6.42 o 
   7  -1   7        3.15        1.51      1.51 o 
   8  -1   7       79.74       94.40      8.80 o 
 -14   0   7        9.15        8.88      2.22 o 
 -13   0   7      124.59      154.40      9.59 o 
 -12   0   7       13.80       16.09      2.54 o 
 -11   0   7       24.35       25.05      2.85 o 
 -10   0   7      314.41      285.49     15.14 o 
  -9   0   7      731.36      701.88     23.24 o 
  -8   0   7       89.94       87.21      3.75 o 
  -7   0   7        7.46        9.72      1.06 o 
  -6   0   7      103.49      105.24      5.39 o 
  -5   0   7        0.57        0.65      0.45 o 
  -4   0   7      350.12      309.92     10.57 o 
  -3   0   7      241.25      215.02      7.58 o 
  -2   0   7       18.98       21.87      1.37 o 
  -1   0   7      354.33      399.80     21.86 o 
   0   0   7     1318.19     1295.39     31.58 o 
   1   0   7      529.37      509.73     12.80 o 
   2   0   7       44.46       50.09      2.11 o 
   3   0   7      215.19      203.49     32.30 o 
   4   0   7       60.04       57.86      6.38 o 
   5   0   7        8.58        9.18      1.50 o 
   6   0   7        0.80        0.51      0.92 o 
   7   0   7       88.88       92.58     12.01 o 
   8   0   7        0.83        2.85      1.90 o 
 -14   1   7       20.91       14.58      2.93 o 
 -13   1   7       10.26        9.43      2.30 o 
 -12   1   7       11.48       11.81      2.22 o 
 -11   1   7      246.55      260.05     13.63 o 
 -10   1   7       75.26       75.22      5.15 o 
  -9   1   7      334.44      311.73     16.57 o 
  -8   1   7      121.02      107.48      6.26 o 
  -7   1   7      407.96      369.60     12.87 o 
  -6   1   7      493.36      486.33     16.30 o 
  -5   1   7       42.51       44.15      2.30 o 
  -4   1   7      202.39      207.48      6.36 o 
  -3   1   7      657.25      618.93     17.93 o 
  -2   1   7      544.26      531.00     15.27 o 
  -1   1   7       34.01       32.05      1.28 o 
   0   1   7       94.45       80.63      4.55 o 
   1   1   7       69.79       72.10      2.44 o 
   2   1   7       12.78       13.30      1.01 o 
   3   1   7     1181.29     1118.43     42.53 o 
   4   1   7       91.59       90.05     10.82 o 
   5   1   7       40.68       39.35      6.90 o 
   6   1   7       57.80       59.38      6.38 o 
   7   1   7        3.18        1.19      1.66 o 
   8   1   7       79.67       97.81      7.29 o 
 -13   2   7       62.01       71.41      5.79 o 
 -12   2   7        1.61        1.90      1.59 o 
 -11   2   7        3.42        2.22      1.51 o 
 -10   2   7      198.48      194.58     10.94 o 
  -9   2   7      361.10      338.20     17.52 o 
  -8   2   7       66.10       57.07      4.04 o 
  -7   2   7        5.23        6.26      1.27 o 
  -6   2   7      133.40      135.69      7.37 o 
  -5   2   7       11.69       13.63      1.43 o 
  -4   2   7      187.20      170.01      8.88 o 
  -3   2   7      111.42      110.49      5.79 o 
  -2   2   7      139.21      137.67      7.29 o 
  -1   2   7      164.73      174.40     10.94 o 
   0   2   7      690.93      689.76     40.82 o 
   1   2   7      288.12      285.81     15.06 o 
   2   2   7       26.98       26.47      3.01 o 
   3   2   7      198.37      179.05     11.10 o 
   4   2   7        5.01        7.13      1.98 o 
   5   2   7        8.08       10.22      2.30 o 
   6   2   7        0.06       -1.03      1.35 o 
   7   2   7       94.21       85.76      7.29 o 
   8   2   7        0.67        1.59      1.98 o 
 -13   3   7       19.06       15.30      2.85 o 
 -12   3   7       30.76       32.89      3.65 o 
 -11   3   7       88.69       93.69      6.26 o 
 -10   3   7      190.61      183.01     10.54 o 
  -9   3   7       98.33       98.76      6.18 o 
  -8   3   7      142.62      127.69      7.53 o 
  -7   3   7      346.01      344.54     16.64 o 
  -6   3   7      348.49      341.85     16.80 o 
  -5   3   7       38.67       35.75      2.54 o 
  -4   3   7      117.70      114.69      6.26 o 
  -3   3   7      343.64      330.59     16.25 o 
  -2   3   7      391.15      397.64     13.65 o 
  -1   3   7        6.22        5.39      0.64 o 
   0   3   7       86.48       69.27      5.55 o 
   1   3   7       10.14        9.11      1.90 o 
   2   3   7       48.56       41.29      4.04 o 
   3   3   7      609.10      561.95     29.80 o 
   4   3   7      146.08      138.31      9.51 o 
   5   3   7        4.25        6.34      2.14 o 
   6   3   7       48.74       45.26      4.91 o 
   7   3   7        0.31        0.16      1.82 o 
 -12   4   7       16.05       19.81      3.17 o 
 -11   4   7        7.46        4.83      1.82 o 
 -10   4   7      144.15      160.82      9.19 o 
  -9   4   7      103.14       99.39      6.26 o 
  -8   4   7       35.23       36.86      3.09 o 
  -7   4   7       43.98       43.28      3.25 o 
  -6   4   7       93.19       93.92      5.47 o 
  -5   4   7        8.40        8.96      1.19 o 
  -4   4   7      130.29      128.08      6.66 o 
  -2   4   7      259.08      269.56     14.43 o 
  -1   4   7      155.57      153.13      9.19 o 
   0   4   7      292.49      290.49     15.93 o 
   1   4   7      252.04      240.16     13.71 o 
   2   4   7       84.56       84.49      6.42 o 
   3   4   7       78.98       81.88      6.34 o 
   4   4   7       20.04       16.25      3.17 o 
   5   4   7        2.48        2.22      1.74 o 
   6   4   7        0.56        0.40      2.06 o 
   7   4   7       58.83       55.40      6.02 o 
 -11   5   7        8.55        7.05      2.22 o 
 -10   5   7      104.46      103.75      6.97 o 
  -9   5   7       22.48       28.14      3.09 o 
  -8   5   7       56.40       63.25      4.52 o 
  -7   5   7       84.47       91.15      5.63 o 
  -6   5   7       85.59       96.14      5.31 o 
  -3   5   7       53.89       55.40      4.60 o 
  -2   5   7      126.96      119.13      7.85 o 
  -1   5   7       42.88       44.07      4.12 o 
   0   5   7       31.42       30.99      3.49 o 
   1   5   7        4.86        7.37      2.06 o 
   2   5   7       58.57       62.54      5.31 o 
   3   5   7      157.84      160.03     10.62 o 
   4   5   7       66.33       66.10      6.26 o 
   5   5   7       28.85       29.88      4.20 o 
   6   5   7        7.55        6.34      2.62 o 
 -10   6   7       46.94       57.78      4.83 o 
  -4   6   7       27.25       28.69      3.33 o 
  -3   6   7        0.76        0.48      1.11 o 
  -2   6   7      123.75      122.30      8.08 o 
  -1   6   7       34.32       30.44      3.65 o 
   0   6   7       54.05       50.65      4.99 o 
   1   6   7      144.57      137.83      9.35 o 
   2   6   7       53.94       52.47      5.15 o 
   3   6   7       22.22       24.33      3.65 o 
   4   6   7       19.89       19.89      3.65 o 
   5   6   7        1.09        1.35      1.98 o 
  -6   7   7       46.44       42.01      4.36 o 
  -5   7   7       24.51       22.43      3.01 o 
  -4   7   7       85.80       76.88      6.26 o 
  -3   7   7       31.76       31.94      3.80 o 
  -2   7   7       45.11       39.47      4.20 o 
  -1   7   7       47.23       46.13      4.83 o 
   0   7   7        5.91        7.05      2.30 o 
   1   7   7        6.39        7.53      2.38 o 
   2   7   7       25.39       22.67      3.73 o 
   3   7   7       47.89       45.42      5.23 o 
  -4   8   7        3.97        3.09      1.82 o 
  -3   8   7       12.52       13.79      2.77 o 
  -2   8   7       25.61       22.19      3.57 o 
  -1   8   7        8.37        9.67      2.54 o 
   0   8   7       14.80        9.19      2.62 o 
  -8  -7   8        5.75        6.02      2.62 o 
  -7  -7   8       13.12       12.44      1.75 o 
  -6  -7   8       10.42       11.83      1.69 o 
  -5  -7   8       29.42       34.15      1.98 o 
  -4  -7   8        5.51        6.21      1.03 o 
  -3  -7   8       44.34       45.76      2.29 o 
  -2  -7   8       17.88       18.20      1.51 o 
  -1  -7   8       62.54       58.72      2.62 o 
   0  -7   8       17.87       18.85      1.81 o 
   1  -7   8       24.72       20.77      2.89 o 
   2  -7   8        2.86        0.66      1.26 o 
 -10  -6   8       44.97       49.18      3.29 o 
  -9  -6   8       15.04       15.73      1.36 o 
  -8  -6   8       18.17       15.60      1.35 o 
  -7  -6   8       13.70       14.70      1.29 o 
  -6  -6   8       21.22       23.95      1.55 o 
  -5  -6   8       32.36       31.08      1.78 o 
  -4  -6   8      144.27      138.62      4.42 o 
  -3  -6   8       32.42       33.49      1.81 o 
  -2  -6   8       47.59       44.56      2.11 o 
  -1  -6   8        2.72        1.48      0.70 o 
   0  -6   8       14.38       18.28      1.39 o 
   1  -6   8       29.04       24.77      1.88 o 
   2  -6   8       59.01       57.23      3.56 o 
   3  -6   8       10.27        9.04      2.46 o 
   4  -6   8       16.84       20.85      3.17 o 
 -11  -5   8       34.18       39.80      2.37 o 
 -10  -5   8       74.82       79.49      3.55 o 
  -9  -5   8      157.49      137.42      4.36 o 
  -8  -5   8        5.35        4.95      0.87 o 
  -7  -5   8        5.63        5.67      0.84 o 
  -6  -5   8       60.96       55.22      2.26 o 
  -5  -5   8        0.70       -0.48      0.48 o 
  -4  -5   8      161.62      165.34      4.75 o 
  -3  -5   8       19.86       17.61      1.32 o 
  -2  -5   8      133.77      128.21      3.95 o 
  -1  -5   8       67.05       65.41      3.48 o 
   0  -5   8       23.56       23.16      1.42 o 
   1  -5   8      112.58      103.89      3.92 o 
   2  -5   8       50.21       48.10      3.02 o 
   3  -5   8        0.69       -0.63      1.11 o 
   4  -5   8       39.55       46.21      4.12 o 
   5  -5   8       23.55       27.66      4.28 o 
 -12  -4   8       27.08       26.12      2.29 o 
 -11  -4   8        4.39        6.14      0.94 o 
 -10  -4   8      131.43      135.94      4.21 o 
  -9  -4   8       15.20       16.65      1.22 o 
  -8  -4   8       52.70       48.74      2.07 o 
  -7  -4   8       33.31       34.71      1.68 o 
  -6  -4   8       86.36       80.86      4.44 o 
  -5  -4   8       84.59       84.71      2.85 o 
  -4  -4   8      298.87      289.11      8.69 o 
  -3  -4   8       92.50       91.82      3.02 o 
  -2  -4   8       49.11       51.27      2.07 o 
  -1  -4   8       76.57       73.79      2.58 o 
   0  -4   8       21.30       23.02      1.34 o 
   1  -4   8       92.90       94.84      3.75 o 
   2  -4   8      206.10      191.70      7.43 o 
   3  -4   8       21.67       18.78      2.62 o 
   4  -4   8       28.91       38.32      5.31 o 
   5  -4   8       40.15       39.79      5.07 o 
   6  -4   8       11.38       13.87      3.17 o 
 -13  -3   8       60.02       78.94      5.87 o 
 -12  -3   8       32.54       32.64      2.40 o 
 -11  -3   8       42.26       43.80      2.01 o 
 -10  -3   8       43.54       42.66      1.94 o 
  -9  -3   8      256.00      238.09      6.41 o 
  -8  -3   8       27.82       24.76      1.36 o 
  -7  -3   8       48.71       49.18      1.98 o 
  -6  -3   8      279.78      258.74      6.72 o 
  -5  -3   8       43.59       41.55      2.01 o 
  -4  -3   8      490.82      483.98     13.56 o 
  -3  -3   8       86.92       84.67      2.77 o 
  -2  -3   8      474.64      459.25     11.39 o 
  -1  -3   8       25.21       21.47      1.20 o 
   0  -3   8       43.31       35.38      2.06 o 
   1  -3   8      187.05      180.35      4.89 o 
   2  -3   8      167.57      163.71      6.36 o 
   3  -3   8       59.12       65.81      3.65 o 
   4  -3   8       91.55      100.26      8.40 o 
   5  -3   8       73.11       84.41      7.53 o 
   6  -3   8        9.98       10.86      2.93 o 
 -13  -2   8        0.21        0.00      1.27 o 
 -12  -2   8       34.78       34.06      1.97 o 
 -11  -2   8        6.60        8.85      1.07 o 
 -10  -2   8      261.97      266.01      6.96 o 
  -9  -2   8        7.18        8.15      0.83 o 
  -8  -2   8      114.18      103.08      3.18 o 
  -7  -2   8      109.48       99.30      3.06 o 
  -6  -2   8      262.80      246.02      7.36 o 
  -5  -2   8      179.64      166.87      4.54 o 
  -4  -2   8      244.23      235.67      6.00 o 
  -3  -2   8       79.60       85.64      2.65 o 
  -2  -2   8       57.40       56.10      1.97 o 
  -1  -2   8       63.27       62.20      2.47 o 
   0  -2   8       56.90       54.12      1.70 o 
   1  -2   8      222.11      211.00     10.04 o 
   2  -2   8      254.50      241.99      7.49 o 
   3  -2   8      131.96      134.39     14.35 o 
   4  -2   8       30.96       31.23      4.04 o 
   5  -2   8      143.85      140.29     11.25 o 
   6  -2   8       10.80       11.02      2.69 o 
   7  -2   8       57.22       67.77      6.97 o 
 -13  -1   8       92.53      109.14      7.37 o 
 -12  -1   8       23.92       24.99      2.02 o 
 -11  -1   8        9.61        8.45      1.02 o 
 -10  -1   8       44.77       44.30      2.58 o 
  -9  -1   8      363.50      316.45     11.38 o 
  -8  -1   8       19.64       19.08      1.31 o 
  -7  -1   8      109.00      109.92      3.67 o 
  -6  -1   8      345.48      340.95      9.61 o 
  -5  -1   8       17.87       15.53      1.09 o 
  -4  -1   8      180.01      174.82      5.26 o 
  -3  -1   8       69.53       60.63      3.85 o 
  -2  -1   8      157.64      148.72      4.63 o 
  -1  -1   8       81.58       81.58      2.52 o 
   0  -1   8        4.60        4.23      0.51 o 
   1  -1   8      306.69      320.18      6.64 o 
   2  -1   8      418.08      423.58      9.33 o 
   3  -1   8       88.64       95.77      5.87 o 
   4  -1   8       49.91       51.54      3.29 o 
   5  -1   8       36.62       42.48      4.76 o 
   6  -1   8        9.41       12.52      2.77 o 
   7  -1   8      103.72      116.27     10.07 o 
 -14   0   8       36.31       35.03      3.88 o 
 -13   0   8       11.41       11.57      2.30 o 
 -12   0   8       22.99       24.33      2.93 o 
 -11   0   8       18.05       18.71      2.46 o 
 -10   0   8      461.22      464.83     15.96 o 
  -9   0   8        0.48        0.36      0.67 o 
  -8   0   8      137.51      121.95      6.66 o 
  -7   0   8      113.20       93.25      3.98 o 
  -6   0   8      254.87      246.37      8.79 o 
  -5   0   8       14.39        9.54      1.03 o 
  -4   0   8      354.55      338.90     11.61 o 
  -3   0   8      303.38      305.89     10.54 o 
  -2   0   8       52.17       39.29      1.74 o 
  -1   0   8       48.68       47.63      1.77 o 
   0   0   8      153.98      136.26      3.97 o 
   1   0   8      361.64      337.92      8.87 o 
   2   0   8      257.31      243.90      7.99 o 
   3   0   8      261.85      241.72     10.54 o 
   4   0   8       22.38       21.52      2.11 o 
   5   0   8      158.48      154.48      7.47 o 
   6   0   8        5.29        8.93      1.82 o 
   7   0   8       64.25       88.77      8.24 o 
 -13   1   8       92.31      105.81      7.37 o 
 -12   1   8       24.15       24.17      2.93 o 
 -11   1   8        9.80        8.80      1.82 o 
 -10   1   8       44.75       41.22      3.57 o 
  -9   1   8      363.03      330.12     16.72 o 
  -8   1   8       19.48       20.01      1.53 o 
  -7   1   8      108.88      102.17      4.34 o 
  -6   1   8      344.44      336.44     11.61 o 
  -5   1   8       18.09       15.61      1.22 o 
  -4   1   8      179.23      166.81      5.39 o 
  -3   1   8       72.29       63.09      2.37 o 
  -2   1   8      154.67      147.96      4.78 o 
  -1   1   8       81.97       82.83      3.21 o 
   0   1   8        4.66        4.46      0.60 o 
   1   1   8      306.95      322.41     10.41 o 
   2   1   8      418.10      423.34     17.04 o 
   3   1   8       88.00       99.94     11.49 o 
   4   1   8       50.68       55.35      8.92 o 
   5   1   8       36.48       38.99      4.99 o 
   6   1   8        9.49       12.64      1.92 o 
   7   1   8      103.80      116.91      8.32 o 
 -13   2   8        0.19       -1.27      1.27 o 
 -12   2   8       34.67       33.13      3.49 o 
 -11   2   8        6.67        8.72      1.90 o 
 -10   2   8      261.05      275.59     14.43 o 
  -9   2   8        7.03        8.88      1.59 o 
  -8   2   8      115.06      104.46      6.18 o 
  -7   2   8      109.80       96.46      5.79 o 
  -6   2   8      263.24      246.97     12.60 o 
  -5   2   8      178.43      169.22      8.80 o 
  -4   2   8      243.74      226.68     11.81 o 
  -3   2   8       79.20       83.83      3.45 o 
  -2   2   8       57.12       52.60      2.43 o 
  -1   2   8       63.56       63.86      2.56 o 
   0   2   8       57.98       56.95      2.38 o 
   1   2   8      222.76      214.56     12.44 o 
   2   2   8      255.23      237.15     13.63 o 
   3   2   8      132.71      138.94      8.72 o 
   4   2   8       30.77       35.19      3.96 o 
   5   2   8      143.21      146.79      9.51 o 
   6   2   8       10.68        7.93      2.46 o 
   7   2   8       57.57       59.44      5.94 o 
 -13   3   8       59.44       74.27      6.02 o 
 -12   3   8       32.87       28.30      3.41 o 
 -11   3   8       42.69       48.82      4.20 o 
 -10   3   8       43.51       48.51      3.96 o 
  -9   3   8      254.75      251.33     13.00 o 
  -8   3   8       27.96       22.83      2.38 o 
  -7   3   8       49.42       57.38      3.73 o 
  -6   3   8      279.38      264.49     13.32 o 
  -5   3   8       44.09       40.26      2.77 o 
  -4   3   8      490.43      483.01     23.46 o 
  -3   3   8       89.69       90.20      4.83 o 
  -2   3   8      470.46      455.73     16.12 o 
  -1   3   8       25.69       24.49      2.93 o 
   0   3   8       43.64       40.11      3.73 o 
   1   3   8      187.14      181.27     10.94 o 
   2   3   8      167.03      168.98     10.38 o 
   3   3   8       58.49       60.55      5.47 o 
   4   3   8       92.99       90.36      7.21 o 
   5   3   8       73.05       68.01      6.26 o 
   6   3   8       10.13       14.03      3.17 o 
 -12   4   8       27.22       30.12      3.57 o 
 -11   4   8        4.32        7.37      1.98 o 
 -10   4   8      130.13      135.53      8.32 o 
  -9   4   8       15.21       17.67      2.30 o 
  -8   4   8       53.32       55.80      3.88 o 
  -7   4   8       33.63       35.59      2.85 o 
  -6   4   8       86.92       86.63      4.99 o 
  -5   4   8       84.15       83.46      4.83 o 
  -3   4   8       91.24       93.21      6.42 o 
  -2   4   8       49.40       51.99      4.44 o 
  -1   4   8       76.94       70.62      5.55 o 
   0   4   8       20.99       24.10      3.09 o 
   1   4   8       93.25       87.03      6.82 o 
   2   4   8      207.21      195.06     12.05 o 
   3   4   8       22.16       25.13      3.57 o 
   4   4   8       28.80       31.70      4.28 o 
   5   4   8       39.89       44.78      4.91 o 
   6   4   8       11.20       16.01      3.57 o 
 -11   5   8       34.29       37.73      3.96 o 
 -10   5   8       74.78       90.44      6.02 o 
  -9   5   8      156.75      151.39      8.56 o 
  -8   5   8        5.39        5.47      1.51 o 
  -4   5   8      161.80      145.05      9.75 o 
  -3   5   8       19.82       25.28      3.01 o 
  -2   5   8      132.69      117.62      8.24 o 
  -1   5   8       67.72       64.12      5.39 o 
   0   5   8       23.74       22.27      3.17 o 
   1   5   8      112.72      103.75      7.69 o 
   2   5   8       49.95       45.34      4.83 o 
   3   5   8        0.62        0.63      1.74 o 
   4   5   8       39.89       34.64      4.68 o 
   5   5   8       23.50       28.53      4.28 o 
  -5   6   8       32.16       32.50      3.57 o 
  -4   6   8      144.16      149.80      9.27 o 
  -3   6   8       31.96       27.58      3.49 o 
  -2   6   8       47.99       45.57      4.44 o 
  -1   6   8        2.68        2.77      1.74 o 
   0   6   8       14.26       12.76      2.77 o 
   1   6   8       29.24       28.69      3.96 o 
   2   6   8       59.69       56.04      5.63 o 
   3   6   8       10.59       10.46      2.93 o 
  -6   7   8       10.60       12.21      2.46 o 
  -5   7   8       29.66       28.61      3.65 o 
  -4   7   8        5.44        4.12      1.98 o 
  -3   7   8       43.81       45.97      4.76 o 
  -2   7   8       17.56       17.44      3.01 o 
  -1   7   8       63.15       62.14      5.71 o 
   0   7   8       17.88       16.33      3.17 o 
   1   7   8       24.72       20.53      3.49 o 
  -7  -7   9       13.43       12.22      2.50 o 
  -6  -7   9        0.74        0.10      1.00 o 
  -5  -7   9       10.48       10.85      2.58 o 
  -4  -7   9       15.72       14.80      1.96 o 
  -3  -7   9      115.45      116.70      4.65 o 
  -2  -7   9        3.73        4.34      1.36 o 
  -1  -7   9        4.40        6.43      1.27 o 
   0  -7   9       36.11       23.86      3.57 o 
  -9  -6   9       11.36       11.79      1.68 o 
  -8  -6   9       38.92       41.09      2.99 o 
  -7  -6   9       42.74       45.79      2.25 o 
  -6  -6   9       48.35       53.76      2.89 o 
  -5  -6   9       42.45       46.51      2.23 o 
  -4  -6   9       50.62       51.82      2.36 o 
  -3  -6   9        8.83       10.39      1.17 o 
  -2  -6   9       93.35       91.75      3.33 o 
  -1  -6   9        2.63        2.81      0.93 o 
   0  -6   9        6.20        7.67      1.07 o 
   1  -6   9        6.23        8.11      1.60 o 
   2  -6   9       65.86       43.99      4.60 o 
 -11  -5   9       41.13       46.04      3.74 o 
 -10  -5   9       17.86       16.09      1.36 o 
  -9  -5   9       28.06       31.08      2.30 o 
  -8  -5   9        1.58        1.54      0.70 o 
  -7  -5   9       45.58       47.71      2.18 o 
  -6  -5   9        6.22        5.40      1.24 o 
  -5  -5   9       13.22       12.05      1.12 o 
  -4  -5   9       48.64       52.01      2.55 o 
  -3  -5   9      452.82      457.93     11.39 o 
  -2  -5   9       54.94       57.47      2.38 o 
  -1  -5   9       19.18       18.65      1.35 o 
   0  -5   9       51.05       45.70      2.09 o 
   1  -5   9        6.92        9.39      1.51 o 
   2  -5   9       82.71       79.02      5.94 o 
   3  -5   9       11.53       14.27      2.62 o 
   4  -5   9        8.68       10.22      2.38 o 
 -12  -4   9        3.04        1.30      1.00 o 
 -11  -4   9        4.38        2.95      0.95 o 
 -10  -4   9       10.62       12.54      1.18 o 
  -9  -4   9       24.09       21.63      1.44 o 
  -8  -4   9       51.99       49.72      2.14 o 
  -7  -4   9       33.03       32.89      1.67 o 
  -6  -4   9      123.45      127.96      3.98 o 
  -5  -4   9      237.72      231.20      7.32 o 
  -4  -4   9       50.85       47.55      2.03 o 
  -3  -4   9       29.64       29.63      1.56 o 
  -2  -4   9      160.31      155.43      4.55 o 
  -1  -4   9       71.45       67.01      2.50 o 
   0  -4   9       27.40       29.50      1.57 o 
   1  -4   9       52.45       50.40      2.48 o 
   2  -4   9      163.92      137.83      8.32 o 
   3  -4   9       15.40       13.79      2.38 o 
   4  -4   9       54.80       62.06      6.50 o 
   5  -4   9       44.00       50.88      6.02 o 
 -13  -3   9       22.69       28.77      3.33 o 
 -12  -3   9       52.93       59.35      2.49 o 
 -11  -3   9       20.02       19.92      1.39 o 
 -10  -3   9       79.15       72.53      2.70 o 
  -9  -3   9       88.79       89.06      3.07 o 
  -8  -3   9        2.92        3.07      0.67 o 
  -7  -3   9       75.10       69.66      2.52 o 
  -6  -3   9       22.47       20.41      1.25 o 
  -5  -3   9       50.67       47.64      1.98 o 
  -4  -3   9       99.49       97.63      3.12 o 
  -3  -3   9      940.86      924.82     21.41 o 
  -2  -3   9      107.95      109.96      3.35 o 
  -1  -3   9       16.29       18.08      1.15 o 
   0  -3   9      103.13       99.40      3.14 o 
   1  -3   9       15.77       14.64      1.06 o 
   2  -3   9      124.38      141.64      7.93 o 
   3  -3   9        6.30       14.30      4.91 o 
   4  -3   9       25.73       25.92      3.96 o 
   5  -3   9        9.16       10.62      2.85 o 
 -13  -2   9        0.90        1.11      1.35 o 
 -12  -2   9        2.74        2.50      1.00 o 
 -11  -2   9       14.04       13.97      1.29 o 
 -10  -2   9       36.52       35.44      1.72 o 
  -9  -2   9       51.78       52.28      2.09 o 
  -8  -2   9       47.39       44.82      1.93 o 
  -7  -2   9       79.70       76.06      2.59 o 
  -6  -2   9      242.55      221.57      5.88 o 
  -5  -2   9      829.55      768.62     20.83 o 
  -4  -2   9       64.07       60.94      2.19 o 
  -3  -2   9       91.36       89.92      3.15 o 
  -2  -2   9      350.76      342.83      8.45 o 
  -1  -2   9      169.13      169.90      4.28 o 
   0  -2   9       50.30       51.27      1.94 o 
   1  -2   9       91.42       91.34      2.68 o 
   2  -2   9      244.29      219.51      9.17 o 
   3  -2   9        3.29        2.30      1.51 o 
   4  -2   9       94.81       98.12      8.48 o 
   5  -2   9      133.35      154.24     12.05 o 
   6  -2   9       87.08      112.23      9.91 o 
 -13  -1   9      128.90      140.61      9.04 o 
 -12  -1   9       15.68       15.28      1.38 o 
 -11  -1   9        9.17        9.58      1.08 o 
 -10  -1   9       31.47       27.08      1.98 o 
  -9  -1   9      287.01      270.34      9.96 o 
  -8  -1   9       21.18       19.74      1.65 o 
  -7  -1   9       46.33       37.60      1.89 o 
  -6  -1   9        3.64        2.73      0.66 o 
  -5  -1   9       97.56       87.29      3.22 o 
  -4  -1   9      304.54      308.21      8.84 o 
  -3  -1   9     1496.47     1450.74     38.00 o 
  -2  -1   9      244.14      236.35      7.05 o 
  -1  -1   9       11.96       11.71      0.93 o 
   0  -1   9       26.80       26.06      1.19 o 
   1  -1   9       83.44       80.35      2.15 o 
   2  -1   9      169.13      172.98      5.82 o 
   3  -1   9        0.99        3.25      1.59 o 
   4  -1   9       13.21       17.99      3.01 o 
   5  -1   9        7.42        7.69      2.46 o 
   6  -1   9       67.91       63.49      6.82 o 
 -13   0   9        0.66        0.63      1.35 o 
 -12   0   9        0.01       -0.16      1.03 o 
 -11   0   9       19.87       19.58      2.46 o 
 -10   0   9       32.15       32.33      2.24 o 
  -9   0   9        0.20        2.82      0.82 o 
  -8   0   9       98.59       83.85      3.84 o 
  -7   0   9       14.31       13.86      1.31 o 
  -6   0   9      110.73       96.16      4.60 o 
  -5   0   9      955.52      920.75     30.04 o 
  -4   0   9        7.77        8.01      1.03 o 
  -3   0   9       22.22       18.33      1.22 o 
  -2   0   9      450.26      420.29     12.52 o 
  -1   0   9      141.36      140.20      4.12 o 
   0   0   9       51.43       50.60      1.96 o 
   1   0   9       66.59       72.94      2.54 o 
   2   0   9      282.18      261.72     29.84 o 
   3   0   9        0.01        1.12      0.89 o 
   4   0   9       38.79       38.25      2.93 o 
   5   0   9      171.01      181.92      8.65 o 
   6   0   9       85.58      104.86      9.27 o 
 -13   1   9      129.33      148.69      9.27 o 
 -12   1   9       15.52       20.61      2.77 o 
 -11   1   9        9.19        9.04      1.82 o 
 -10   1   9       31.08       27.11      2.77 o 
  -9   1   9      288.23      277.81     14.43 o 
  -8   1   9       21.34       19.92      1.61 o 
  -7   1   9       46.57       39.11      2.18 o 
  -6   1   9        3.40        3.57      0.70 o 
  -5   1   9       97.37       86.52      3.73 o 
  -4   1   9      304.98      305.01      9.29 o 
  -3   1   9     1497.38     1447.26     41.07 o 
  -2   1   9      244.78      240.99      7.44 o 
  -1   1   9       12.17       13.24      1.25 o 
   0   1   9       26.58       26.97      1.32 o 
   1   1   9       84.23       79.93      3.18 o 
   2   1   9      168.77      175.19      8.03 o 
   3   1   9        0.99        1.04      1.19 o 
   4   1   9       13.39       12.25      1.78 o 
   5   1   9        7.49        9.94      2.26 o 
   6   1   9       67.78       67.21      5.79 o 
 -13   2   9        0.88        1.35      1.59 o 
 -12   2   9        2.91        1.82      1.43 o 
 -11   2   9       14.12       14.27      2.22 o 
 -10   2   9       36.84       39.79      3.49 o 
  -9   2   9       50.70       52.07      3.96 o 
  -8   2   9       46.86       42.72      3.33 o 
  -7   2   9       79.35       70.22      4.68 o 
  -6   2   9      241.13      227.48     11.65 o 
  -5   2   9      831.17      756.77     36.94 o 
  -4   2   9       64.19       63.14      2.88 o 
  -3   2   9       91.98       82.03      3.56 o 
  -2   2   9      351.35      341.10      9.81 o 
  -1   2   9      168.46      163.85      4.73 o 
   0   2   9       49.66       52.08      3.22 o 
   1   2   9       92.62       94.72      4.93 o 
   2   2   9      243.59      237.78     13.32 o 
   3   2   9        3.18        2.69      1.66 o 
   4   2   9       94.30       97.01      7.37 o 
   5   2   9      133.94      143.86      9.99 o 
   6   2   9       87.23      109.78      8.48 o 
 -13   3   9       22.77       29.25      3.65 o 
 -12   3   9       52.62       60.40      4.99 o 
 -11   3   9       19.70       22.11      2.69 o 
 -10   3   9       78.53       74.74      5.23 o 
  -9   3   9       89.78       93.29      5.87 o 
  -8   3   9        2.91        2.77      1.03 o 
  -7   3   9       75.67       70.54      4.44 o 
  -6   3   9       21.97       23.06      2.06 o 
  -5   3   9       50.41       47.79      3.17 o 
  -4   3   9      100.05       93.92      5.39 o 
  -3   3   9      941.69      932.26     44.23 o 
  -2   3   9      107.58      100.58      7.21 o 
  -1   3   9       15.98       15.85      2.69 o 
   0   3   9      102.75       96.54      7.05 o 
   1   3   9       16.08       15.61      2.69 o 
   2   3   9      123.17      128.96      9.11 o 
   3   3   9        6.13        9.99      2.46 o 
   4   3   9       26.20       22.83      3.57 o 
   5   3   9        9.17        7.69      2.54 o 
 -12   4   9        3.15        0.48      1.59 o 
 -11   4   9        4.42        5.47      1.74 o 
 -10   4   9       10.99       10.54      2.06 o 
  -9   4   9       23.53       20.77      2.46 o 
  -8   4   9       51.20       50.17      3.73 o 
  -7   4   9       32.69       30.36      2.62 o 
  -6   4   9      123.49      132.60      7.13 o 
  -3   4   9       30.15       30.91      3.41 o 
  -2   4   9      160.69      157.01      9.83 o 
  -1   4   9       71.25       65.15      5.47 o 
   0   4   9       26.84       25.52      3.49 o 
   1   4   9       53.48       50.01      4.91 o 
   2   4   9      163.17      139.58      9.59 o 
   3   4   9       15.14       17.75      3.17 o 
   4   4   9       54.82       66.74      6.34 o 
   5   4   9       44.31       48.03      5.55 o 
 -11   5   9       40.95       47.40      4.36 o 
 -10   5   9       17.75       16.80      2.46 o 
  -4   5   9       49.08       51.04      4.76 o 
  -3   5   9      454.00      449.01     24.17 o 
  -2   5   9       54.94       52.07      4.99 o 
  -1   5   9       19.04       16.96      2.93 o 
   0   5   9       50.91       45.57      4.68 o 
   1   5   9        7.00        4.91      2.22 o 
   2   5   9       82.23       84.49      7.05 o 
   3   5   9       11.35        9.83      2.93 o 
  -5   6   9       42.80       39.55      4.36 o 
  -4   6   9       50.85       50.41      4.91 o 
  -3   6   9        8.91       12.92      2.69 o 
  -2   6   9       93.29       89.56      7.13 o 
  -1   6   9        2.67        2.14      1.74 o 
   0   6   9        6.14        9.59      2.54 o 
   1   6   9        6.45        4.52      2.38 o 
   2   6   9       65.43       63.09      5.94 o 
  -7   7   9       13.45        8.88      2.46 o 
  -6   7   9        0.73        1.35      1.59 o 
  -5   7   9       10.39       11.49      2.62 o 
  -4   7   9       15.92       17.28      3.09 o 
  -3   7   9      115.94      105.57      8.24 o 
  -2   7   9        3.67        3.01      1.98 o 
  -1   7   9        4.34        4.83      2.22 o 
   0   7   9       35.81       28.14      4.12 o 
  -5  -7  10        1.93       -0.24      1.66 o 
  -4  -7  10      114.54      118.45      5.77 o 
  -3  -7  10       10.78        7.39      1.62 o 
  -9  -6  10       20.31       18.94      3.25 o 
  -8  -6  10       20.39       17.67      2.03 o 
  -7  -6  10       41.09       49.09      3.28 o 
  -6  -6  10        0.39        1.50      0.88 o 
  -5  -6  10       15.45       16.72      1.43 o 
  -4  -6  10       16.95       17.21      1.52 o 
  -3  -6  10       17.26       16.84      1.45 o 
  -2  -6  10       45.38       43.18      2.67 o 
  -1  -6  10       22.75       28.88      1.82 o 
   0  -6  10       15.88       13.77      1.63 o 
   1  -6  10       69.74       77.04      6.34 o 
 -10  -5  10        7.63       10.74      2.14 o 
  -9  -5  10       14.92       15.80      1.39 o 
  -8  -5  10       46.66       50.27      2.71 o 
  -7  -5  10       36.62       39.02      2.01 o 
  -6  -5  10        1.77        1.23      0.68 o 
  -5  -5  10       15.11       14.94      1.91 o 
  -4  -5  10      195.94      196.27      5.68 o 
  -3  -5  10        3.29        3.05      0.79 o 
  -2  -5  10        8.25       10.17      1.10 o 
  -1  -5  10       28.98       28.86      1.71 o 
   0  -5  10       21.49       23.92      1.89 o 
   1  -5  10        3.03        3.49      1.82 o 
   2  -5  10       24.06       16.09      2.77 o 
 -11  -4  10       10.61       11.37      1.22 o 
 -10  -4  10       84.73       78.89      3.05 o 
  -9  -4  10       52.92       54.89      2.36 o 
  -8  -4  10       47.00       46.08      2.41 o 
  -7  -4  10       15.85       15.62      1.68 o 
  -6  -4  10       16.05       17.50      1.48 o 
  -5  -4  10       15.61       16.64      1.27 o 
  -4  -4  10      154.66      152.12      4.56 o 
  -3  -4  10       25.36       26.63      1.54 o 
  -2  -4  10       36.61       36.29      1.80 o 
  -1  -4  10      102.16      100.26      6.06 o 
   0  -4  10       46.32       43.16      2.00 o 
   1  -4  10       89.70       93.97      4.54 o 
   2  -4  10       15.79       17.83      2.69 o 
   3  -4  10       13.46       14.58      3.17 o 
 -12  -3  10        9.06        8.28      1.08 o 
 -11  -3  10       25.06       28.10      1.68 o 
 -10  -3  10       18.86       20.07      1.37 o 
  -9  -3  10       21.43       19.90      1.39 o 
  -8  -3  10      128.27      126.50      3.96 o 
  -7  -3  10        6.07        6.21      0.86 o 
  -6  -3  10       12.95       14.41      1.13 o 
  -5  -3  10      326.40      315.91      8.13 o 
  -4  -3  10      235.64      229.53      6.22 o 
  -3  -3  10      139.15      137.47      4.12 o 
  -2  -3  10       28.57       28.94      1.51 o 
  -1  -3  10       52.28       53.42      2.15 o 
   0  -3  10       25.19       22.63      2.25 o 
   1  -3  10       11.81       11.43      1.22 o 
   2  -3  10      105.45       98.52     10.38 o 
   3  -3  10       18.32       20.69      3.49 o 
   4  -3  10       18.70       26.55      4.12 o 
 -13  -2  10       17.00       16.10      2.26 o 
 -12  -2  10      139.43      159.01      5.56 o 
 -11  -2  10       41.98       43.15      2.28 o 
 -10  -2  10      254.03      243.47      6.61 o 
  -9  -2  10       84.83       81.11      2.83 o 
  -8  -2  10       78.37       68.45      2.75 o 
  -7  -2  10        2.88        3.40      0.69 o 
  -6  -2  10       50.94       51.89      2.06 o 
  -5  -2  10       98.20      101.91      3.25 o 
  -4  -2  10      232.14      224.64      5.95 o 
  -3  -2  10       66.46       67.10      2.42 o 
  -2  -2  10       48.91       47.19      1.71 o 
  -1  -2  10      132.39      126.81      3.72 o 
   0  -2  10       35.97       35.20      1.73 o 
   1  -2  10       86.42       85.34      3.00 o 
   2  -2  10       24.51       22.48      2.11 o 
   3  -2  10       31.12       35.03      4.36 o 
   4  -2  10       11.50       10.22      2.77 o 
   5  -2  10       23.59       31.62      4.52 o 
 -13  -1  10       96.70       88.58      4.57 o 
 -12  -1  10       11.48       11.44      1.47 o 
 -11  -1  10        5.82        4.05      1.12 o 
 -10  -1  10       29.65       26.13      2.06 o 
  -9  -1  10       83.37       77.49      3.81 o 
  -8  -1  10      110.02       97.33      4.37 o 
  -7  -1  10       23.03       19.75      2.38 o 
  -6  -1  10       97.59      100.67      3.69 o 
  -5  -1  10      728.32      685.20     18.73 o 
  -4  -1  10      108.40      102.50      3.69 o 
  -3  -1  10      322.04      310.38      8.96 o 
  -2  -1  10      169.02      165.80      4.74 o 
  -1  -1  10       76.23       79.30      2.51 o 
   0  -1  10        7.48        7.42      0.83 o 
   1  -1  10       30.54       30.61      1.58 o 
   2  -1  10      225.89      235.96     16.49 o 
   3  -1  10        6.19        5.15      1.90 o 
   4  -1  10        3.58        2.62      1.74 o 
   5  -1  10        5.74        4.12      2.06 o 
 -13   0  10       48.18       60.95      5.07 o 
 -12   0  10      182.48      220.50     12.60 o 
 -11   0  10      106.91      103.97      4.79 o 
 -10   0  10      202.14      180.82      7.16 o 
  -9   0  10       51.56       52.43      2.91 o 
  -8   0  10       15.47       13.90      1.42 o 
  -7   0  10        1.84        1.01      0.70 o 
  -6   0  10        2.94        3.26      0.80 o 
  -5   0  10      139.27      154.01      6.05 o 
  -4   0  10       56.06       58.25      2.52 o 
  -3   0  10       54.50       56.12      2.45 o 
  -2   0  10       84.47       83.75      2.85 o 
  -1   0  10      167.42      166.84      4.88 o 
   0   0  10        6.08        5.72      0.75 o 
   1   0  10       49.22       41.08      1.82 o 
   2   0  10        5.01        3.04      1.66 o 
   3   0  10       22.59       27.28      2.45 o 
   4   0  10        0.27        0.55      1.35 o 
   5   0  10       40.68       47.40      5.55 o 
 -13   1  10       96.75       99.07      6.82 o 
 -12   1  10       11.71       12.36      2.22 o 
 -11   1  10        5.87        4.36      1.51 o 
 -10   1  10       29.70       28.93      2.85 o 
  -9   1  10       83.61       79.70      3.78 o 
  -8   1  10      109.40       95.94      4.26 o 
  -7   1  10       23.20       21.98      1.64 o 
  -6   1  10       97.27      101.93      4.32 o 
  -5   1  10      727.95      695.47     22.81 o 
  -4   1  10      108.02      101.82      4.23 o 
  -3   1  10      322.12      304.05      9.41 o 
  -2   1  10      170.01      175.54      4.95 o 
  -1   1  10       76.41       81.59      2.75 o 
   0   1  10        7.55        7.09      0.80 o 
   1   1  10       31.16       30.68      2.49 o 
   2   1  10      225.48      231.44     10.41 o 
   3   1  10        6.25        4.75      1.62 o 
   4   1  10        3.66        3.68      1.31 o 
   5   1  10        5.55        4.36      1.46 o 
 -13   2  10       17.12       13.32      2.46 o 
 -12   2  10      139.83      171.12      9.99 o 
 -11   2  10       41.91       43.67      3.88 o 
 -10   2  10      253.15      245.55     13.32 o 
  -9   2  10       85.05       78.15      5.31 o 
  -8   2  10       78.97       67.29      4.52 o 
  -7   2  10        2.84        3.80      1.03 o 
  -6   2  10       49.60       50.88      3.57 o 
  -5   2  10       99.44      104.69      4.34 o 
  -4   2  10      232.19      221.01      8.07 o 
  -3   2  10       65.95       69.79      3.16 o 
  -2   2  10       47.80       49.26      1.91 o 
  -1   2  10      132.47      119.36      6.03 o 
   0   2  10       35.61       28.66      2.44 o 
   1   2  10       86.00       76.01      6.26 o 
   2   2  10       24.28       21.40      3.25 o 
   3   2  10       31.61       27.74      3.88 o 
   4   2  10       11.73       15.30      3.01 o 
   5   2  10       23.37       24.73      3.96 o 
 -12   3  10        9.25       11.10      2.22 o 
 -11   3  10       25.03       32.26      3.33 o 
 -10   3  10       19.00       20.53      2.54 o 
  -9   3  10       21.42       21.48      2.38 o 
  -8   3  10      127.95      126.90      7.37 o 
  -7   3  10        6.13        5.87      1.27 o 
  -6   3  10       12.71       13.71      1.66 o 
  -5   3  10      326.58      315.85     15.93 o 
  -3   3  10      138.88      136.64      8.88 o 
  -2   3  10       29.25       26.16      3.33 o 
  -1   3  10       52.62       56.51      5.07 o 
   0   3  10       25.29       18.47      3.01 o 
   1   3  10       12.38       11.65      2.62 o 
   2   3  10      104.67      105.81      7.93 o 
   3   3  10       18.64       17.99      3.25 o 
   4   3  10       18.69       20.29      3.73 o 
 -11   4  10       10.50       13.55      2.22 o 
 -10   4  10       84.33       88.77      5.79 o 
  -9   4  10       53.19       55.09      4.12 o 
  -8   4  10       47.42       41.61      3.41 o 
  -4   4  10      155.22      147.11      9.67 o 
  -3   4  10       24.83       22.51      3.25 o 
  -2   4  10       35.54       34.48      3.96 o 
  -1   4  10      102.50       96.46      7.45 o 
   0   4  10       46.00       44.23      4.60 o 
   1   4  10       89.37       93.29      7.53 o 
   2   4  10       15.70       14.27      3.09 o 
   3   4  10       13.65       14.19      3.09 o 
  -5   5  10       15.03       10.38      2.46 o 
  -4   5  10      196.24      185.94     11.89 o 
  -3   5  10        3.28        1.03      1.51 o 
  -2   5  10        8.23       10.22      2.54 o 
  -1   5  10       29.31       23.14      3.65 o 
   0   5  10       21.65       24.10      3.73 o 
   1   5  10        3.16        8.08      2.69 o 
   2   5  10       23.63       21.16      3.80 o 
  -6   6  10        0.43        0.48      1.51 o 
  -5   6  10       15.12       14.66      2.77 o 
  -4   6  10       17.01       13.63      2.85 o 
  -3   6  10       17.19       18.15      3.25 o 
  -2   6  10       44.90       45.73      4.83 o 
  -1   6  10       22.99       22.67      3.65 o 
   0   6  10       15.75       17.67      3.41 o 
   1   6  10       69.52       80.61      7.21 o 
  -4   7  10      114.64      105.42      8.40 o 
  -7  -6  11        7.42        8.05      1.61 o 
  -6  -6  11       25.80       31.45      2.71 o 
  -5  -6  11        6.53        8.08      3.29 o 
  -4  -6  11       14.87       14.83      1.97 o 
  -3  -6  11       11.64       14.46      1.63 o 
  -2  -6  11       25.41       30.87      2.22 o 
  -9  -5  11       35.58       34.98      4.12 o 
  -8  -5  11       21.92       27.14      5.67 o 
  -7  -5  11       25.40       26.60      1.74 o 
  -6  -5  11       49.38       48.51      2.32 o 
  -5  -5  11        7.79        9.32      1.14 o 
  -4  -5  11       41.04       41.40      2.46 o 
  -3  -5  11       59.70       61.51      2.66 o 
  -2  -5  11        4.35        4.42      0.94 o 
  -1  -5  11        1.17        1.42      0.78 o 
   0  -5  11       23.01       23.10      3.03 o 
   1  -5  11       69.70       70.30      5.87 o 
 -11  -4  11       38.81       39.63      4.12 o 
 -10  -4  11       26.65       26.25      2.01 o 
  -9  -4  11       55.10       57.80      2.52 o 
  -8  -4  11       30.40       29.49      2.36 o 
  -7  -4  11       10.73       10.43      1.13 o 
  -6  -4  11       95.01       91.00      3.29 o 
  -5  -4  11       20.16       24.72      1.59 o 
  -4  -4  11       10.75        9.80      1.08 o 
  -3  -4  11       43.79       46.39      2.57 o 
  -2  -4  11       74.91       83.35      3.06 o 
  -1  -4  11       61.33       70.57      3.16 o 
   0  -4  11       63.26       65.70      3.06 o 
   1  -4  11        1.22        0.24      1.43 o 
   2  -4  11       44.08       49.73      3.44 o 
 -12  -3  11        6.40        8.22      1.74 o 
 -11  -3  11       11.06       11.55      1.21 o 
 -10  -3  11       14.79       12.77      1.21 o 
  -9  -3  11      149.10      146.95      4.57 o 
  -8  -3  11       52.23       59.03      2.61 o 
  -7  -3  11       42.23       40.99      1.95 o 
  -6  -3  11       53.19       54.02      2.76 o 
  -5  -3  11       75.02       75.82      2.78 o 
  -4  -3  11        9.30        9.00      1.05 o 
  -3  -3  11       67.12       66.23      2.54 o 
  -2  -3  11        4.00        4.86      0.81 o 
  -1  -3  11       20.21       16.43      1.36 o 
   0  -3  11       16.50       18.80      2.26 o 
   1  -3  11       79.43       84.05      4.57 o 
   2  -3  11       21.72       30.67      4.12 o 
   3  -3  11        6.15       16.49      3.33 o 
 -12  -2  11       14.34       12.72      1.40 o 
 -11  -2  11       72.21       63.66      2.99 o 
 -10  -2  11       16.42       15.82      1.43 o 
  -9  -2  11       52.58       52.32      2.23 o 
  -8  -2  11      112.30      101.49      4.85 o 
  -7  -2  11        5.63        6.73      0.85 o 
  -6  -2  11      203.96      191.63      5.45 o 
  -5  -2  11        7.80        8.11      0.90 o 
  -4  -2  11       20.73       19.46      1.26 o 
  -3  -2  11      127.05      128.25      3.92 o 
  -2  -2  11       35.04       35.85      1.94 o 
  -1  -2  11      197.05      201.78      5.54 o 
   0  -2  11       22.99       22.22      1.44 o 
   1  -2  11       10.53        9.56      1.26 o 
   2  -2  11       30.15       28.22      4.04 o 
   3  -2  11       26.54       33.53      4.52 o 
   4  -2  11       17.18       27.27      4.12 o 
 -13  -1  11        6.43        7.52      1.48 o 
 -12  -1  11       11.35       13.36      1.38 o 
 -11  -1  11       20.34       20.44      1.96 o 
 -10  -1  11       53.80       49.27      2.97 o 
  -9  -1  11      171.02      153.52      8.08 o 
  -8  -1  11       35.78       41.16      2.58 o 
  -7  -1  11      103.68      108.65      4.79 o 
  -6  -1  11      109.62      113.11      4.90 o 
  -5  -1  11       89.47       88.86      3.37 o 
  -4  -1  11        3.06        3.73      0.79 o 
  -3  -1  11      110.32      100.04      5.15 o 
  -2  -1  11       10.70       14.01      1.44 o 
  -1  -1  11       69.45       66.03      2.67 o 
   0  -1  11        2.03        2.08      0.79 o 
   1  -1  11       56.76       55.80      5.55 o 
   2  -1  11       43.82       54.13      5.63 o 
   3  -1  11        3.01        6.18      2.22 o 
   4  -1  11       10.53       13.32      3.01 o 
 -13   0  11        1.00        1.19      1.43 o 
 -12   0  11       24.56       21.08      2.77 o 
 -11   0  11      152.79      142.72      6.86 o 
 -10   0  11       43.70       46.05      3.80 o 
  -9   0  11       72.22       60.89      3.28 o 
  -8   0  11      215.92      188.34      7.37 o 
  -7   0  11        2.10        2.25      0.84 o 
  -6   0  11      298.80      294.40     10.64 o 
  -5   0  11        3.38        5.51      1.03 o 
  -4   0  11        6.77        6.43      0.85 o 
  -3   0  11      283.24      292.97      9.28 o 
  -2   0  11       30.55       29.33      1.53 o 
  -1   0  11      441.99      441.66     11.59 o 
   0   0  11       17.82       21.04      1.33 o 
   1   0  11       49.45       46.23      3.24 o 
   2   0  11       23.72       18.57      2.12 o 
   3   0  11       83.20       99.07      8.80 o 
   4   0  11        5.58        4.91      2.22 o 
 -13   1  11        6.37        7.13      1.98 o 
 -12   1  11       11.38       14.74      2.46 o 
 -11   1  11       20.51       24.10      2.77 o 
 -10   1  11       53.89       46.68      3.96 o 
  -9   1  11      170.29      160.71     13.32 o 
  -8   1  11       35.48       38.37      2.43 o 
  -7   1  11      103.85      103.13      4.57 o 
  -6   1  11      108.93      107.42      4.68 o 
  -5   1  11       88.65       83.88      3.87 o 
  -4   1  11        2.62        2.66      1.07 o 
  -3   1  11      109.89      104.20      3.84 o 
  -2   1  11       10.62       13.39      1.18 o 
  -1   1  11       69.40       66.76      2.58 o 
   0   1  11        2.16        2.96      1.14 o 
   1   1  11       56.81       50.34      3.58 o 
   2   1  11       43.49       48.25      7.37 o 
   3   1  11        2.97        5.92      1.51 o 
   4   1  11       10.59       12.40      2.22 o 
 -12   2  11       14.04       12.76      2.22 o 
 -11   2  11       72.78       73.08      5.15 o 
 -10   2  11       16.56       16.25      2.30 o 
  -9   2  11       52.93       53.58      4.12 o 
  -8   2  11      112.37      107.16      6.42 o 
  -7   2  11        5.63        5.71      1.27 o 
  -6   2  11      203.95      205.28     10.62 o 
  -5   2  11        7.46        8.50      1.05 o 
  -4   2  11       20.56       20.68      1.60 o 
  -3   2  11      127.55      130.99      4.45 o 
  -2   2  11       34.67       34.28      3.17 o 
  -1   2  11      197.41      200.69      9.19 o 
   0   2  11       22.93       25.52      3.49 o 
   1   2  11       10.72       10.22      2.46 o 
   2   2  11       29.88       27.98      3.80 o 
   3   2  11       26.81       25.28      3.73 o 
   4   2  11       17.28       24.10      3.88 o 
 -12   3  11        6.45        9.51      2.06 o 
 -11   3  11       11.32       11.41      2.06 o 
 -10   3  11       14.91       13.63      2.06 o 
  -9   3  11      148.63      152.42      8.64 o 
  -8   3  11       52.53       63.73      4.36 o 
  -7   3  11       42.63       43.28      3.25 o 
  -6   3  11       52.52       52.07      3.73 o 
  -3   3  11       66.57       67.45      5.55 o 
  -2   3  11        3.88        2.69      1.74 o 
  -1   3  11       20.13       21.00      3.17 o 
   0   3  11       16.75       12.92      2.93 o 
   1   3  11       79.54       71.65      6.58 o 
   2   3  11       21.41       19.58      3.65 o 
   3   3  11        6.16        9.67      3.01 o 
 -11   4  11       39.01       40.90      3.73 o 
 -10   4  11       26.69       31.15      3.01 o 
  -4   4  11       10.56       12.36      2.54 o 
  -3   4  11       44.23       41.69      4.44 o 
  -2   4  11       74.81       84.49      6.82 o 
  -1   4  11       60.86       64.99      6.10 o 
   0   4  11       63.52       57.15      5.79 o 
   1   4  11        1.16        1.66      2.06 o 
   2   4  11       44.00       37.57      4.99 o 
  -5   5  11        7.53        9.83      2.46 o 
  -4   5  11       40.26       42.25      4.52 o 
  -3   5  11       59.08       70.54      6.10 o 
  -2   5  11        4.20        3.57      1.98 o 
  -1   5  11        1.14        1.35      1.74 o 
   0   5  11       23.18       24.81      4.04 o 
   1   5  11       69.70       76.17      6.97 o 
  -6   6  11       25.74       28.53      3.96 o 
  -5   6  11        6.57        5.71      2.22 o 
  -4   6  11       14.65       13.95      3.01 o 
  -3   6  11       11.86       10.62      2.77 o 
  -2   6  11       25.55       23.46      3.88 o 
  -8  -5  12       21.41       20.68      3.33 o 
  -7  -5  12       37.27       41.87      3.08 o 
  -6  -5  12       17.44       16.62      2.05 o 
  -5  -5  12       46.17       50.13      7.25 o 
  -4  -5  12       44.88       48.01      5.70 o 
  -3  -5  12       58.77       61.88      2.73 o 
  -2  -5  12       56.08       58.88      2.66 o 
  -1  -5  12       16.92       16.24      1.75 o 
 -10  -4  12       16.45       17.66      2.04 o 
  -9  -4  12       14.68       15.14      1.94 o 
  -8  -4  12       87.81      101.63      4.98 o 
  -7  -4  12       59.16       62.30      4.69 o 
  -6  -4  12        8.13        9.94      1.14 o 
  -5  -4  12       46.70       49.15      3.44 o 
  -4  -4  12       22.91       25.19      1.65 o 
  -3  -4  12        0.47       -0.58      0.58 o 
  -2  -4  12       20.09       22.05      1.57 o 
  -1  -4  12       41.35       51.68      4.07 o 
   0  -4  12        9.99        8.85      3.01 o 
 -11  -3  12       26.99       27.83      5.39 o 
 -10  -3  12        2.83        3.92      1.23 o 
  -9  -3  12        8.36        9.44      1.10 o 
  -8  -3  12       77.79       78.04      3.00 o 
  -7  -3  12       79.30       88.26      3.20 o 
  -6  -3  12       47.77       48.38      2.21 o 
  -5  -3  12      139.76      144.87      5.24 o 
  -4  -3  12      207.20      209.28      5.93 o 
  -3  -3  12       88.29       95.70      3.34 o 
  -2  -3  12       36.38       35.43      1.97 o 
  -1  -3  12       70.06       68.09      3.42 o 
   0  -3  12       45.15       53.44      2.88 o 
   1  -3  12       17.36       18.09      2.21 o 
 -12  -2  12       40.61       45.34      3.11 o 
 -11  -2  12       43.35       42.88      3.00 o 
 -10  -2  12       10.53       10.90      1.27 o 
  -9  -2  12        4.79        5.83      0.90 o 
  -8  -2  12      132.65      134.03      4.23 o 
  -7  -2  12      319.08      318.43      8.35 o 
  -6  -2  12       17.12       17.36      1.31 o 
  -5  -2  12       12.06       11.14      1.07 o 
  -4  -2  12        4.56        3.90      0.78 o 
  -3  -2  12       42.83       47.51      2.05 o 
  -2  -2  12       32.15       31.78      1.67 o 
  -1  -2  12       88.40       97.18      3.43 o 
   0  -2  12       14.84       18.96      1.67 o 
   1  -2  12       11.54       15.93      3.09 o 
   2  -2  12       41.88       43.83      5.31 o 
 -12  -1  12        3.76        6.18      1.47 o 
 -11  -1  12       79.91       72.85      4.01 o 
 -10  -1  12        6.24        6.02      1.25 o 
  -9  -1  12        2.28        3.11      1.04 o 
  -8  -1  12       78.75       72.51      6.34 o 
  -7  -1  12       54.25       54.55      3.57 o 
  -6  -1  12       33.91       32.71      6.30 o 
  -5  -1  12      180.58      165.50     13.79 o 
  -4  -1  12      441.17      434.09     13.43 o 
  -3  -1  12       26.59       27.87      1.59 o 
  -2  -1  12        3.05        3.65      0.73 o 
  -1  -1  12      133.53      135.95      5.16 o 
   0  -1  12       36.93       43.75      2.40 o 
   1  -1  12        7.30        6.18      2.14 o 
   2  -1  12       29.39       32.18      4.44 o 
 -12   0  12       43.72       51.42      3.25 o 
 -11   0  12       62.81       61.46      3.50 o 
 -10   0  12        0.05        0.23      0.78 o 
  -9   0  12       19.30       23.98      3.33 o 
  -8   0  12       83.03       83.72      4.09 o 
  -7   0  12      445.10      449.60     15.72 o 
  -6   0  12       41.00       38.89      2.49 o 
  -5   0  12       35.46       36.11      4.20 o 
  -4   0  12       65.49       66.11      9.79 o 
  -3   0  12       61.75       70.65      2.69 o 
  -2   0  12       69.27       75.09      3.03 o 
  -1   0  12      147.74      158.00      6.44 o 
   0   0  12       28.27       34.84      2.17 o 
   1   0  12       16.90       21.08      3.41 o 
   2   0  12      108.20      116.04      9.83 o 
   3   0  12        1.50        2.30      1.90 o 
 -12   1  12        3.79        7.69      1.98 o 
 -11   1  12       80.05       78.78      5.63 o 
 -10   1  12        6.37        8.40      1.74 o 
  -9   1  12        2.24        2.58      0.92 o 
  -8   1  12       78.75       74.25      4.40 o 
  -7   1  12       54.43       56.22      3.04 o 
  -6   1  12       34.04       33.19      2.22 o 
  -5   1  12      180.29      165.76      6.58 o 
  -4   1  12      441.59      436.48     15.10 o 
  -3   1  12       26.44       28.99      1.74 o 
  -2   1  12        3.07        3.55      0.70 o 
  -1   1  12      133.69      143.51      5.23 o 
   0   1  12       36.92       43.35      3.25 o 
   1   1  12        7.35        7.58      1.60 o 
   2   1  12       29.26       30.34      5.75 o 
 -12   2  12       41.04       51.92      4.44 o 
 -11   2  12       42.84       45.42      4.04 o 
 -10   2  12       10.53       13.00      2.06 o 
  -9   2  12        4.85        5.39      1.35 o 
  -8   2  12      131.91      135.77      8.01 o 
  -7   2  12      319.86      319.10     16.57 o 
  -6   2  12       16.93       16.80      2.06 o 
  -5   2  12       12.25        9.35      1.59 o 
  -4   2  12        4.50        2.93      1.51 o 
  -3   2  12       42.81       40.58      2.82 o 
  -2   2  12       32.12       32.97      3.96 o 
  -1   2  12       88.76       81.72      7.05 o 
   0   2  12       14.87       13.63      2.93 o 
   1   2  12       11.45        9.35      2.69 o 
   2   2  12       41.94       44.46      4.99 o 
 -11   3  12       26.89       32.10      3.25 o 
 -10   3  12        2.77        1.98      1.27 o 
  -9   3  12        8.49        8.80      1.66 o 
  -8   3  12       78.04       80.21      5.23 o 
  -4   3  12      207.84      200.37     12.68 o 
  -3   3  12       88.44       90.75      7.21 o 
  -2   3  12       36.15       38.04      4.36 o 
  -1   3  12       70.19       68.72      6.18 o 
   0   3  12       45.05       52.79      5.55 o 
   1   3  12       17.24       19.89      3.73 o 
  -5   4  12       46.36       43.91      4.76 o 
  -4   4  12       23.21       20.61      3.49 o 
  -3   4  12        0.49       -0.87      1.19 o 
  -2   4  12       19.93       22.99      3.65 o 
  -1   4  12       41.35       41.37      5.23 o 
   0   4  12        9.95        8.16      2.85 o 
  -6   5  12       17.59       13.79      3.09 o 
  -5   5  12       46.13       43.75      4.83 o 
  -4   5  12       45.11       42.09      4.91 o 
  -3   5  12       59.26       59.21      5.94 o 
  -2   5  12       55.93       56.59      5.87 o 
  -8  -4  13       13.64       14.48      1.95 o 
  -7  -4  13       88.50       98.53      9.79 o 
  -6  -4  13       11.94        8.83      1.64 o 
  -5  -4  13       34.81       32.90      2.25 o 
  -4  -4  13       57.56       60.52      2.68 o 
  -3  -4  13       35.85       37.43      3.50 o 
  -2  -4  13       37.80       42.70      2.56 o 
 -10  -3  13       23.21       25.68      2.45 o 
  -9  -3  13        0.79        0.86      0.99 o 
  -8  -3  13       54.86       57.26      3.55 o 
  -7  -3  13       57.52       61.29      2.64 o 
  -6  -3  13        6.77        7.38      1.06 o 
  -5  -3  13       30.11       32.52      1.83 o 
  -4  -3  13       15.71       17.14      1.54 o 
  -3  -3  13       48.65       52.33      2.33 o 
  -2  -3  13        2.91        5.40      1.21 o 
  -1  -3  13       32.22       39.89      3.18 o 
   0  -3  13       52.92       58.28      3.77 o 
 -11  -2  13       11.32       14.69      1.92 o 
 -10  -2  13        5.28        4.75      1.31 o 
  -9  -2  13        6.29        4.03      1.22 o 
  -8  -2  13       39.57       38.87      2.24 o 
  -7  -2  13      211.75      216.62      6.22 o 
  -6  -2  13        8.55        7.74      0.99 o 
  -5  -2  13       43.56       44.13      2.09 o 
  -4  -2  13      144.24      154.21      4.66 o 
  -3  -2  13      113.89      121.15      3.64 o 
  -2  -2  13       52.23       59.28      2.54 o 
  -1  -2  13        5.40       10.05      1.34 o 
   0  -2  13        2.69        3.01      1.23 o 
 -11  -1  13      165.41      170.28     11.29 o 
 -10  -1  13       90.25       94.81      5.59 o 
  -9  -1  13        0.81        1.53      1.31 o 
  -8  -1  13       44.05       41.74      2.82 o 
  -7  -1  13      103.14      101.22      4.85 o 
  -6  -1  13        8.98       10.61      1.50 o 
  -5  -1  13       58.51       58.01      3.33 o 
  -4  -1  13        3.61        5.73      1.23 o 
  -3  -1  13      177.74      188.84      6.81 o 
  -2  -1  13       11.40       11.80      1.32 o 
  -1  -1  13       61.28       48.83      2.64 o 
   0  -1  13       80.93       94.65      5.26 o 
   1  -1  13       53.94       64.99      6.50 o 
 -11   0  13        1.54        2.76      1.08 o 
 -10   0  13        0.21        0.63      0.79 o 
  -9   0  13        0.85       -0.38      0.74 o 
  -8   0  13       14.96       12.76      1.57 o 
  -7   0  13      185.38      182.94      7.42 o 
  -6   0  13        0.26       -0.57      0.62 o 
  -5   0  13        1.10        0.46      0.76 o 
  -4   0  13      142.97      135.53      5.83 o 
  -3   0  13      155.04      161.64      5.58 o 
  -2   0  13       13.41       19.47      1.38 o 
  -1   0  13        0.41        0.78      0.64 o 
   0   0  13        0.71        3.09      1.74 o 
   1   0  13        0.06        0.63      1.51 o 
 -11   1  13      165.54      186.66     10.62 o 
 -10   1  13       90.42       97.41      6.58 o 
  -9   1  13        0.84        1.15      0.95 o 
  -8   1  13       44.17       43.48      2.71 o 
  -7   1  13      103.44      102.09      4.67 o 
  -6   1  13        8.85       10.23      1.37 o 
  -5   1  13       58.49       54.75      3.11 o 
  -4   1  13        3.53        4.03      1.53 o 
  -3   1  13      178.01      176.17      7.49 o 
  -2   1  13       11.35       11.94      1.64 o 
  -1   1  13       61.16       51.13      3.56 o 
   0   1  13       81.25       92.19      7.77 o 
   1   1  13       54.03       53.16      5.27 o 
 -11   2  13       11.40       18.07      2.46 o 
 -10   2  13        5.35        8.08      1.66 o 
  -9   2  13        6.32        3.41      1.35 o 
  -8   2  13       39.22       39.47      3.49 o 
  -7   2  13      211.39      224.86     12.05 o 
  -4   2  13      143.89      136.80      9.83 o 
  -3   2  13      114.42      115.24      8.56 o 
  -2   2  13       52.32       63.01      5.79 o 
  -1   2  13        5.28        8.80      2.54 o 
   0   2  13        2.67        4.04      2.30 o 
 -10   3  13       22.95       27.19      2.93 o 
  -5   3  13       29.91       27.98      3.88 o 
  -4   3  13       15.43       12.21      2.77 o 
  -3   3  13       48.90       50.17      5.23 o 
  -2   3  13        2.82        2.69      2.14 o 
  -1   3  13       31.74       35.75      4.83 o 
  -5   4  13       34.98       36.46      4.52 o 
  -4   4  13       57.43       61.98      5.94 o 
  -3   4  13       36.19       30.20      4.36 o 
  -2   4  13       38.12       33.21      4.68 o 
  -8  -3  14       20.37       17.53      2.10 o 
  -7  -3  14       37.96       39.55      3.02 o 
  -6  -3  14       78.81      106.73      5.46 o 
  -5  -3  14       41.80       39.63      3.10 o 
  -4  -3  14        0.70        0.11      0.77 o 
  -3  -3  14       14.40       15.28      1.61 o 
  -9  -2  14       13.12       14.76      4.76 o 
  -8  -2  14       35.83       40.47      2.94 o 
  -7  -2  14       75.35       82.51      4.46 o 
  -6  -2  14       66.99       75.43      3.43 o 
  -5  -2  14       61.53       62.48      2.97 o 
  -4  -2  14       16.87       17.15      1.59 o 
  -3  -2  14       36.77       41.08      2.14 o 
  -2  -2  14        8.06        8.29      1.31 o 
 -10  -1  14       50.20       56.06      3.96 o 
  -9  -1  14       29.67       32.69      2.54 o 
  -8  -1  14       19.34       14.95      2.54 o 
  -7  -1  14       52.15       50.95      3.22 o 
  -6  -1  14       97.91      104.70      5.07 o 
  -5  -1  14       43.61       47.30      3.37 o 
  -4  -1  14        0.34        0.35      0.84 o 
  -3  -1  14       14.32       14.60      1.82 o 
  -2  -1  14        0.30        0.92      0.77 o 
  -1  -1  14       14.74       19.26      2.20 o 
 -10   0  14        0.01       -0.10      0.88 o 
  -9   0  14       45.89       45.50      3.02 o 
  -8   0  14       14.91       12.59      2.77 o 
  -7   0  14       34.66       42.52      2.86 o 
  -6   0  14       57.25       64.84      3.61 o 
  -5   0  14       22.46       18.77      2.50 o 
  -4   0  14       36.26       38.81      2.53 o 
  -3   0  14       33.93       34.47      2.48 o 
  -2   0  14        0.58        1.59      1.51 o 
  -1   0  14       17.77       16.57      3.09 o 
 -10   1  14       50.16       55.64      4.68 o 
  -9   1  14       29.72       28.35      2.38 o 
  -8   1  14       19.27       17.13      1.79 o 
  -7   1  14       51.98       47.36      2.99 o 
  -6   1  14       97.76      104.00      4.85 o 
  -5   1  14       43.65       43.73      2.77 o 
  -4   1  14        0.37        0.40      0.97 o 
  -3   1  14       14.25       13.88      1.82 o 
  -2   1  14        0.26        1.82      1.66 o 
  -1   1  14       14.70       16.96      3.25 o 
  -9   2  14       13.33       13.87      2.22 o 
  -5   2  14       61.60       54.06      5.55 o 
  -4   2  14       17.13       10.15      2.69 o 
  -3   2  14       36.34       34.56      4.60 o 
  -2   2  14        7.81        8.88      2.69 o 
  -5   3  14       41.99       41.85      4.83 o 
  -4   3  14        0.72        1.74      1.82 o 
  -3   3  14       14.41       12.92      3.09 o 
  -7  -1  15       66.31       70.11      4.12 o 
  -6  -1  15       77.11       84.33      4.45 o 
  -5  -1  15       10.10       15.26      1.93 o 
  -8   0  15       34.98       42.56      2.96 o 
  -7   0  15       24.48       25.39      2.30 o 
  -6   0  15      110.32      113.66      5.38 o 
  -5   0  15        0.01        0.67      0.74 o 
  -4   0  15        7.78        7.29      2.54 o 
  -7   1  15       66.16       74.30      4.00 o 
  -6   1  15       76.94       76.01      5.94 o 
  -5   1  15       10.13       13.53      1.90 o 
                                                 
